# Supplementary material for: Differential Effects of APOE Genotype on MicroRNA Cargo of Cerebrospinal Fluid Extracellular Vesicles in Females With Alzheimer’s Disease Compared to Males
Source: Front Cell Dev Biol. 2022 Apr 27;10:864022. doi: 10.3389/fcell.2022.864022 (PMC9092217; doi:10.3389/fcell.2022.864022)
Supplement: Supplementary file 1 [file Table2.XLSX]

## Sheet: MIFlowCyt-EV
Framework Criteria	What to report	Please complete each criterion
1.1 Preanalytical variables conforming to MISEV guidelines.	Preanalytical variables relating to EV sample including source, collection, isolation, storage, and any others relevant and available in the performed study.	See Methods.
1.2 Experimental design according to MIFlowCyt guidelines.	EV-FC manuscripts should provide a brief description of the experimental aim, keywords, and variables for the performed FC experiment(s) using MIFlowCyt checklist criteria: 1.1, 1.2, and 1.3, respectively. Template found at www.evflowcytometry.org.	See Introduction, Supporting Info.
2.1 Sample staining details	State any steps relating to the staining of samples. Along with the method used for staining, provide relevant reagent descriptions as listed in MIFlowCyt guidelines (Section 2.4 Fluorescence Reagent(s) Descriptions).	Sample staining was performed as directed in the vFC Protocol. A fresh 10x vFRed working solution was prepared from the 100x stock in Vesicle Staining Buffer. Staining reactions consisted of 5 ul diluted sample, 5 ul vFRed 10x Working Solution, and 5 uL 10x antibody added to a total volume of 50 uL in Vesicle Staining Buffer. Samples were incubated for 1 hour at ambient temperature. Following sta…
2.2 Sample washing details	State any steps relating to the washing of samples.	No washing was performed.
2.3 Sample dilution details	All methods and steps relating to sample dilution.	Samples were subjected to a pre-stain dilution (5-fold), and a 1000-fold post stain dilution prior to measurement.
3.1 Buffer alone controls.	State whether a buffer-only control was analyzed at the same settings and during the same experiment as the samples of interest. If utilized it is recommended that all samples be recorded for a consistent set period of time e.g. 5 minutes, rather than stopping analysis at a set recorded event count e.g. 100,000 events. This allows comparisons of total particle counts between controls and samples.	Buffer-only controls showed fewer than 1000 Vesicle-gated events per 100 uL analyzed.
3.2 Buffer with reagent controls.	State whether a buffer with reagent control was analyzed at the same settings, same concentrations, and during the same experiment as the samples of interest. If used state what the results were.	Buffer plus reagent controls showed fewer than 3000 Vesicle-gated events per 100 uL analyzed. (Figure S4)
3.3 Unstained controls.	State whether unstained control samples were analyzed at the same settings and during the same experiment as stained samples. If used, state what the results were, preferably in standard units.	Due to the limited amount of available sample, unstained controls were not assessed.
3.4 Isotype controls.	The use of isotype controls is applicable to immunofluorescence labelling only. State whether isotype controls were analyzed at the same settings and during the same experiment as stained samples. If utilized, state which antibody they are matched to, the concentration used, and what the results were (Section 4.2, 4.3, 4.4). Due to conjugation differences between manufacturers if should be stated…	Isotype controls were not assessed.
3.5 Single-stained controls.	State whether single-stained controls were included. If used state whether the single-stained controls were recorded using the same settings, dilutions, and during the same experiment as stained samples and state what the results were, preferably in standard units (Section 4.2, 4.3, 4.4).	Single-stained controls were not assessed
3.6 Procedural controls.	State whether procedural controls were included. If used, state the procedure and if the procedural controls were acquired at the same settings and during the same experiment as stained samples.	No “procedural” controls were identified.
3.7 Serial dilutions.	State whether serial dilutions were performed on samples and note the dilution range and manner of testing. The fluorescence and/or scatter signal intensity would ideally be reported in standard units (see Section 4.3, 4.4) but arbitrary units can also be used. This data is best reported by plotting the recorded number events/concentration over a set period of time at different sample dilution. T…	Due to the low abundance of particles within CSF, serial dilutions were not performed. Rather, a 25 fold concentration step was utilized in order to visualize stained CSF particles.
3.8. Detergent treated EV-samples	State whether samples were detergent treated to assess lability. If utilized, state what detergent was used, the end concentration of the detergent, and what the results were of the lysis.	Detergent lability was assessed on a sub-set of samples by treatment of stained sample with 0.05% Triton X-100 prior to post-stain dilution and analysis. Greater than 70% of the marker-positive (TS) events were eliminated by a 1 minute detergent treatment in both the platelet EV control sample and the CSF sample.
4.1 Trigger Channel(s) and Threshold(s).	The trigger channel(s) and threshold(s) used for event detection. Preferably, the fluorescence calibration (Section 4.3) and/or scatter calibration (Section 4.4) should be used in order to report the trigger channel(s) and threshold(s) in standardized units.	Detection was triggered using the vFRed channel (488-690/50) using a threshold of 1900, which corresponds to a vesicle size of 70-80 nm, as estimated from the vFC size calibration.
4.2 Flow Rate / Volumetric quantification.	State if the flow rate was quantified/validated and if so, report the result and how they were obtained.	Flow rate was not quantified
4.3 Fluorescence Calibration.	State whether fluorescence calibration was implemented, and if so, report the materials and methods used, catalogue numbers, lot numbers, and supplied reference units for the standards. Fluorescence parameters may be reported in standardized units of MESF, ERF, or ABC beads. The type of regression used, and the resulting scatter plot of arbitrary data vs standard data for the reference particles …	Fluorescence Calibration was not performed.
4.4 Light Scatter Calibration.	State whether and how light scatter calibration was implemented. Light scatter parameters may be reported in standardized units of nm2, along with information required to reproduce the model.	EV brightness is reported in arbitrary units, and as MESF/ABV units where possible and appropriate.
5.1 EV diameter/surface area/volume approximation.	State whether and how EV diameter, surface area, and/or volume has been calculated using FC measurements.	EV size was estimated from the vFRedTM intensity using the linear relationship between the population surface area and vFRed fluorescence distributions. Synthetic lipid vesicles with a uniform size distribution (estimated by NTA) and a lipid composition similar to a mammalian cell plasma membrane (Lipo100TM, Cellarcus Biosciences, # CBS-1), were stained with vFRedTM and measured by flow cytometry…
5.2 EV refractive index approximation.	State whether the EV refractive index has been approximated and how this was done.	No EV refractive index approximation was performed.
5.3 EV epitope number approximation.	State whether EV epitope number has been approximated, and if so, how it was approximated.	EV epitope abundance was not performed.
6.1 Completion of MIFlowCyt checklist.	Complete MIFlowCyt checklist criteria 1 to 4 using the MIFlowCyt guidelines. Template found at www.evflowcytometry.org.	Included in Supporting Information.
6.2 Calibrated channel detection range	If fluorescence or scatter calibration has been carried out, authors should state whether the upper and lower limits of a calibrated detection channel were calculated in standardized units. This can be done by converting the arbitrary unit scale to a calibrated scaled, as discussed in Section 4.3 and 4.4, and providing the highest unit on this scale and the lowest detectable unit above the unstai…	In general, fluorescence channels had a calibrated range of ~0-10,000 MESF/ABVs, with limits of detection (LOD, background +3SD) ranging from 20-200 MESF/ABVs).
6.3 EV number/concentration.	State whether EV number/concentration has been reported. If calculated, it is preferable to report EV number/concentration in a standardized manner, stating the number/concentration between a set detection range.	EV concentrations are reported in EVs/mL, which is calculated from the number of events detected in the Vesicles gate and accounting for the volume analyzed and all pre- and post-stain dilutions. Marker-positive events we calculated from the number of events exceeding an arbitrary gate set at the ~99.5 percentile of the negative population.
6.4 EV brightness.	When applicable, state the method by which the brightness of EVs is reported in standardized units of scatter and/or fluorescence.	EV brightness is not reported
7.1. Sharing of data to a public repository.	Provide a link to the experimental data in a public data repository.	In process
