# Supplementary material for: Differential Effects of APOE Genotype on MicroRNA Cargo of Cerebrospinal Fluid Extracellular Vesicles in Females With Alzheimer’s Disease Compared to Males
Source: Front Cell Dev Biol. 2022 Apr 27;10:864022. doi: 10.3389/fcell.2022.864022 (PMC9092217; doi:10.3389/fcell.2022.864022)
Supplement: Supplementary file 8 [file Table1.XLSX]

## Sheet: STable 1_CSF miRNA array
miRBASE			Thermo Probe Information
miRBase ID (v21)	MIMAT #	MIMAT seq	assay ID	Probe ID	Probe Sequence
ath-miR159a	spike in		338	ath-miR159a-000338	UUUGGAUUGAAGGGAGCUCUA
hsa-let-7b-5p	MIMAT0000063	ugagguaguagguugugugguu	002619	hsa-let-7b-002619	UGAGGUAGUAGGUUGUGUGGUU
hsa-let-7c-5p	MIMAT0000064	ugagguaguagguuguaugguu	000379	hsa-let-7c-000379	UGAGGUAGUAGGUUGUAUGGUU
hsa-let-7d-5p	MIMAT0000065	agagguaguagguugcauaguu	002283	hsa-let-7d-002283	AGAGGUAGUAGGUUGCAUAGUU
hsa-let-7e-5p	MIMAT0000066	ugagguaggagguuguauaguu	002406	hsa-let-7e-002406	UGAGGUAGGAGGUUGUAUAGUU
hsa-let-7f-2-3p	MIMAT0004487	cuauacagucuacugucuuucc	002418	hsa-let-7f-2#-002418	CUAUACAGUCUACUGUCUUUCC
hsa-let-7g-5p	MIMAT0000414	ugagguaguaguuuguacaguu	002282	hsa-let-7g-002282	UGAGGUAGUAGUUUGUACAGUU
hsa-let-7i-5p	MIMAT0000415	ugagguaguaguuugugcuguu	002221	hsa-let-7i	UGAGGUAGUAGUUUGUGCUGUU
hsa-miR-100-5p	MIMAT0000098	aacccguagauccgaacuugug	000437	hsa-miR-100-000437	AACCCGUAGAUCCGAACUUGUG
hsa-miR-101-3p	MIMAT0000099	uacaguacugugauaacugaa	002253	hsa-miR-101-002253	UACAGUACUGUGAUAACUGAA
hsa-miR-103a-2-5p	MIMAT0009196	agcuucuuuacagugcugccuug	121218_mat	hsa-miR-103-2*	AGCUUCUUUACAGUGCUGCCUUG
hsa-miR-103a-3p	MIMAT0000101	agcagcauuguacagggcuauga	000439	hsa-miR-103-000439	AGCAGCAUUGUACAGGGCUAUGA
hsa-miR-106a-5p	MIMAT0000103	aaaagugcuuacagugcagguag	002169	hsa-miR-106a-002169	AAAAGUGCUUACAGUGCAGGUAG
hsa-miR-106b-5p	MIMAT0000680	uaaagugcugacagugcagau	000442	hsa-miR-106b-000442	UAAAGUGCUGACAGUGCAGAU
hsa-miR-10a-5p	MIMAT0000253	uacccuguagauccgaauuugug	000387	hsa-miR-10a-000387	UACCCUGUAGAUCCGAAUUUGUG
hsa-miR-10b-3p	MIMAT0004556	acagauucgauucuaggggaau	002315	hsa-miR-10b#-002315	ACAGAUUCGAUUCUAGGGGAAU
hsa-miR-1180-3p	MIMAT0005825	uuuccggcucgcgugggugugu	002847	hsa-miR-1180-002847	UUUCCGGCUCGCGUGGGUGUGU
hsa-miR-125a-5p	MIMAT0000443	ucccugagacccuuuaaccuguga	002198	hsa-miR-125a-5p-002198	UCCCUGAGACCCUUUAACCUGUGA
hsa-miR-125b-5p	MIMAT0000423	ucccugagacccuaacuuguga	000449	hsa-miR-125b-000449	UCCCUGAGACCCUAACUUGUGA
hsa-miR-1260a	MIMAT0005911	aucccaccucugccacca	002896	hsa-miR-1260-002896	AUCCCACCUCUGCCACCA
hsa-miR-126-3p	MIMAT0000445	ucguaccgugaguaauaaugcg	002228	hsa-miR-126-002228	UCGUACCGUGAGUAAUAAUGCG
hsa-miR-126-5p	MIMAT0000444	cauuauuacuuuugguacgcg	000451	hsa-miR-126#-000451	CAUUAUUACUUUUGGUACGCG
hsa-miR-127-3p	MIMAT0000446	ucggauccgucugagcuuggcu	000452	hsa-miR-127-000452	UCGGAUCCGUCUGAGCUUGGCU
hsa-miR-1290	MIMAT0005880	uggauuuuuggaucaggga	002863	hsa-miR-1290-002863	UGGAUUUUUGGAUCAGGGA
hsa-miR-1291	MIMAT0005881	uggcccugacugaagaccagcagu	002838	hsa-miR-1291-002838	UGGCCCUGACUGAAGACCAGCAGU
hsa-miR-1298-3p	MIMAT0026641	caucugggcaacugacugaac	466724_mat	hsa-miR-1298-3p	CAUCUGGGCAACUGACUGAAC
hsa-miR-1305	MIMAT0005893	uuuucaacucuaaugggagaga	002867	hsa-miR-1305-002867	UUUUCAACUCUAAUGGGAGAGA
hsa-miR-1306-5p	MIMAT0022726	ccaccuccccugcaaacgucca	242734_mat	ssc-miR-1306-5p	CCACCUCCCCUGCAAACGUCCA
hsa-miR-1307-5p	MIMAT0022727	ucgaccggaccucgaccggcu	472568_mat	hsa-miR-1307-5p	UCGACCGGACCUCGACCGGCU
hsa-miR-130a-3p	MIMAT0000425	cagugcaauguuaaaagggcau	000454	hsa-miR-130a-000454	CAGUGCAAUGUUAAAAGGGCAU
hsa-miR-132-3p	MIMAT0000426	uaacagucuacagccauggucg	000457	hsa-miR-132-000457	UAACAGUCUACAGCCAUGGUCG
hsa-miR-133a-3p	MIMAT0000427	uuugguccccuucaaccagcug	002246	hsa-miR-133a-002246	UUUGGUCCCCUUCAACCAGCUG
hsa-miR-135a-5p	MIMAT0000428	uauggcuuuuuauuccuauguga	000460	hsa-miR-135a-000460	UAUGGCUUUUUAUUCCUAUGUGA
hsa-miR-136-3p	MIMAT0004606	caucaucgucucaaaugagucu	002100	hsa-miR-136#-002100	CAUCAUCGUCUCAAAUGAGUCU
hsa-miR-136-5p	MIMAT0000448	acuccauuuguuuugaugaugga	000592	hsa-miR-136-000592	ACUCCAUUUGUUUUGAUGAUGGA
hsa-miR-1-3p	MIMAT0000416	uggaauguaaagaaguauguau	002222	hsa-miR-1-002222	UGGAAUGUAAAGAAGUAUGUAU
hsa-miR-140-3p	MIMAT0004597	uaccacaggguagaaccacgg	002234	hsa-miR-140-3p-002234	UACCACAGGGUAGAACCACGG
hsa-miR-140-5p	MIMAT0000431	cagugguuuuacccuaugguag	001187	mmu-miR-140-001187	CAGUGGUUUUACCCUAUGGUAG
hsa-miR-142-3p	MIMAT0000434	uguaguguuuccuacuuuaugga	000464	hsa-miR-142-3p-000464	UGUAGUGUUUCCUACUUUAUGGA
hsa-miR-142-5p	MIMAT0000433	cauaaaguagaaagcacuacu	002248	hsa-miR-142-5p-002248	CAUAAAGUAGAAAGCACUACU
hsa-miR-143-3p	MIMAT0000435	ugagaugaagcacuguagcuc	002249	hsa-miR-143-002249	UGAGAUGAAGCACUGUAGCUC
hsa-miR-145-3p	MIMAT0004601	ggauuccuggaaauacuguucu	002149	hsa-miR-145#-002149	GGAUUCCUGGAAAUACUGUUCU
hsa-miR-145-5p	MIMAT0000437	guccaguuuucccaggaaucccu	002278	hsa-miR-145-002278	GUCCAGUUUUCCCAGGAAUCCCU
hsa-miR-146a-5p	MIMAT0000449	ugagaacugaauuccauggguu	000468	hsa-miR-146a-000468	UGAGAACUGAAUUCCAUGGGUU
hsa-miR-146b-5p	MIMAT0002809	ugagaacugaauuccauaggcug	001097	hsa-miR-146b-001097	UGAGAACUGAAUUCCAUAGGCU
hsa-miR-148a-3p	MIMAT0000243	ucagugcacuacagaacuuugu	000470	hsa-miR-148a-000470	UCAGUGCACUACAGAACUUUGU
hsa-miR-150-3p	MIMAT0004610	cugguacaggccugggggacag	002637	hsa-miR-150*	CUGGUACAGGCCUGGGGGACAG
hsa-miR-150-5p	MIMAT0000451	ucucccaacccuuguaccagug	000473	hsa-miR-150-000473	UCUCCCAACCCUUGUACCAGUG
hsa-miR-151a-3p	MIMAT0000757	cuagacugaagcuccuugagg	002254	hsa-miR-151-3p-002254	CUAGACUGAAGCUCCUUGAGG
hsa-miR-151b	MIMAT0010214	ucgaggagcucacagucu	462766_mat	hsa-miR-151b	UCGAGGAGCUCACAGUCU
hsa-miR-152-3p	MIMAT0000438	ucagugcaugacagaacuugg	000475	hsa-miR-152-000475	UCAGUGCAUGACAGAACUUGG
hsa-miR-155-5p	MIMAT0000646	uuaaugcuaaucgugauagggguu	002623	hsa-miR-155-002623	UUAAUGCUAAUCGUGAUAGGGGU
hsa-miR-15b-5p	MIMAT0000417	uagcagcacaucaugguuuaca	000390	hsa-miR-15b-000390	UAGCAGCACAUCAUGGUUUACA
hsa-miR-16-5p	MIMAT0000069	uagcagcacguaaauauuggcg	000391	hsa-miR-16-000391	UAGCAGCACGUAAAUAUUGGCG
hsa-miR-17-5p	MIMAT0000070	caaagugcuuacagugcagguag	002308	hsa-miR-17-002308	CAAAGUGCUUACAGUGCAGGUAG
hsa-miR-181a-5p	MIMAT0000256	aacauucaacgcugucggugagu	000480	hsa-miR-181a-000480	AACAUUCAACGCUGUCGGUGAGU
hsa-miR-184	MIMAT0000454	uggacggagaacugauaagggu	000485	hsa-miR-184-000485	UGGACGGAGAACUGAUAAGGGU
hsa-miR-186-5p	MIMAT0000456	caaagaauucuccuuuugggcu	002285	hsa-miR-186-002285	CAAAGAAUUCUCCUUUUGGGCU
hsa-miR-188-5p	MIMAT0000457	caucccuugcaugguggaggg	002320	hsa-miR-188-5p	CAUCCCUUGCAUGGUGGAGGG
hsa-miR-1908-5p	MIMAT0007881	cggcggggacggcgauugguc	121109_mat	hsa-miR-1908	CGGCGGGGACGGCGAUUGGUC
hsa-miR-190b	MIMAT0004929	ugauauguuugauauuggguug	002263	hsa-miR-190b-002263	UGAUAUGUUUGAUAUUGGGUU
hsa-miR-1911-5p	MIMAT0007885	ugaguaccgccaugucuguuggg	121116_mat	hsa-miR-1911	UGAGUACCGCCAUGUCUGUUGGG
hsa-miR-1912-3p	MIMAT0007887	uacccagagcaugcagugugaa	121110_mat	hsa-miR-1912	UACCCAGAGCAUGCAGUGUGAA
hsa-miR-191-5p	MIMAT0000440	caacggaaucccaaaagcagcug	002299	hsa-miR-191-002299	CAACGGAAUCCCAAAAGCAGCUG
hsa-miR-192-5p	MIMAT0000222	cugaccuaugaauugacagcc	000491	hsa-miR-192-000491	CUGACCUAUGAAUUGACAGCC
hsa-miR-193a-5p	MIMAT0004614	ugggucuuugcgggcgagauga	002281	hsa-miR-193a-5p-002281	UGGGUCUUUGCGGGCGAGAUGA
hsa-miR-193b-3p	MIMAT0002819	aacuggcccucaaagucccgcu	002367	hsa-miR-193b-002367	AACUGGCCCUCAAAGUCCCGCU
hsa-miR-195-5p	MIMAT0000461	uagcagcacagaaauauuggc	000494	hsa-miR-195-000494	UAGCAGCACAGAAAUAUUGGC
hsa-miR-196a-5p	MIMAT0000226	uagguaguuucauguuguuggg	241070_mat	hsa-miR-196a	UAGGUAGUUUCAUGUUGUUGGG
hsa-miR-197-3p	MIMAT0000227	uucaccaccuucuccacccagc	000497	hsa-miR-197-000497	UUCACCACCUUCUCCACCCAGC
hsa-miR-199a-3p hsa-miR-199b-3p	MIMAT0000232	acaguagucugcacauugguua	002304	hsa-miR-199a-3p-002304	ACAGUAGUCUGCACAUUGGUUA
hsa-miR-19a-3p	MIMAT0000073	ugugcaaaucuaugcaaaacuga	000395	hsa-miR-19a-000395	UGUGCAAAUCUAUGCAAAACUGA
hsa-miR-19b-1-5p	MIMAT0004491	aguuuugcagguuugcauccagc	002425	hsa-miR-19b-1#-002425	AGUUUUGCAGGUUUGCAUCCAGC
hsa-miR-19b-3p	MIMAT0000074	ugugcaaauccaugcaaaacuga	000396	hsa-miR-19b-000396	UGUGCAAAUCCAUGCAAAACUGA
hsa-miR-202-3p	MIMAT0002811	agagguauagggcaugggaa	002363	hsa-miR-202-002363	AGAGGUAUAGGGCAUGGGAA
hsa-miR-203a-3p	MIMAT0000264	ugaaauguuuaggaccacuag	000507	hsa-miR-203-000507	GUGAAAUGUUUAGGACCACUAG
hsa-miR-204-3p	MIMAT0022693	gcugggaaggcaaagggacgu	463101_mat	mmu-miR-204*	GCUGGGAAGGCAAAGGGACGU
hsa-miR-204-5p	MIMAT0000265	uucccuuugucauccuaugccu	000508	hsa-miR-204-000508	UUCCCUUUGUCAUCCUAUGCCU
hsa-miR-205-5p	MIMAT0000266	uccuucauuccaccggagucug	000509	hsa-miR-205-000509	UCCUUCAUUCCACCGGAGUCUG
hsa-miR-206	MIMAT0000462	uggaauguaaggaagugugugg	000510	hsa-miR-206-000510	UGGAAUGUAAGGAAGUGUGUGG
hsa-miR-20a-5p	MIMAT0000075	uaaagugcuuauagugcagguag	000580	hsa-miR-20a-000580	UAAAGUGCUUAUAGUGCAGGUAG
hsa-miR-20b-5p	MIMAT0001413	caaagugcucauagugcagguag	001014	hsa-miR-20b-001014	CAAAGUGCUCAUAGUGCAGGUAG
hsa-miR-212-3p	MIMAT0000269	uaacagucuccagucacggcc	000515	hsa-miR-212-000515	UAACAGUCUCCAGUCACGGCC
hsa-miR-21-5p	MIMAT0000076	uagcuuaucagacugauguuga	000397	hsa-miR-21-000397	UAGCUUAUCAGACUGAUGUUGA
hsa-miR-217	MIMAT0000274	uacugcaucaggaacugauugga	2337	hsa-miR-217	UACUGCAUCAGGAACUGAUUGGA
hsa-miR-218-5p	MIMAT0000275	uugugcuugaucuaaccaugu	000521	hsa-miR-218-000521	UUGUGCUUGAUCUAACCAUGU
hsa-miR-221-3p	MIMAT0000278	agcuacauugucugcuggguuuc	000524	hsa-miR-221-000524	AGCUACAUUGUCUGCUGGGUUUC
hsa-miR-222-3p	MIMAT0000279	agcuacaucuggcuacugggu	002276	hsa-miR-222-002276	AGCUACAUCUGGCUACUGGGU
hsa-miR-223-3p	MIMAT0000280	ugucaguuugucaaauacccca	002295	hsa-miR-223-002295	UGUCAGUUUGUCAAAUACCCCA
hsa-miR-223-5p	MIMAT0004570	cguguauuugacaagcugaguu	002098	hsa-miR-223#-002098	CGUGUAUUUGACAAGCUGAGUU
hsa-miR-2355-3p	MIMAT0017950	auuguccuugcuguuuggagau	242436_mat	hsa-miR-2355-3p	AUUGUCCUUGCUGUUUGGAGAU
hsa-miR-24-3p	MIMAT0000080	uggcucaguucagcaggaacag	000402	hsa-miR-24-000402	UGGCUCAGUUCAGCAGGAACAG
hsa-miR-25-3p	MIMAT0000081	cauugcacuugucucggucuga	000403	hsa-miR-25-000403	CAUUGCACUUGUCUCGGUCUGA
hsa-miR-26a-5p	MIMAT0000082	uucaaguaauccaggauaggcu	000405	hsa-miR-26a-000405	UUCAAGUAAUCCAGGAUAGGCU
hsa-miR-26b-5p	MIMAT0000083	uucaaguaauucaggauaggu	000407	hsa-miR-26b-000407	UUCAAGUAAUUCAGGAUAGGU
hsa-miR-27a-3p	MIMAT0000084	uucacaguggcuaaguuccgc	000408	hsa-miR-27a-000408	UUCACAGUGGCUAAGUUCCGC
hsa-miR-27b-3p	MIMAT0000419	uucacaguggcuaaguucugc	000409	hsa-miR-27b-000409	UUCACAGUGGCUAAGUUCCGC
hsa-miR-28-3p	MIMAT0004502	cacuagauugugagcuccugga	002446	hsa-miR-28-3p-002446	CACUAGAUUGUGAGCUCCUGGA
hsa-miR-28-5p	MIMAT0000085	aaggagcucacagucuauugag	000411	hsa-miR-28-000411	AAGGAGCUCACAGUCUAUUGAG
hsa-miR-29a-3p	MIMAT0000086	uagcaccaucugaaaucgguua	002112	hsa-miR-29a-002112	UAGCACCAUCUGAAAUCGGUUA
hsa-miR-29b-3p	MIMAT0000100	uagcaccauuugaaaucaguguu	000413	hsa-miR-29b-000413	UAGCACCAUUUGAAAUCAGUGUU
hsa-miR-29c-3p	MIMAT0000681	uagcaccauuugaaaucgguua	000587	hsa-miR-29c-000587	UAGCACCAUUUGAAAUCGGUUA
hsa-miR-301a-3p	MIMAT0000688	cagugcaauaguauugucaaagc	000528	hsa-miR-301-000528	CAGUGCAAUAGUAUUGUCAAAGC
hsa-miR-30a-3p	MIMAT0000088	cuuucagucggauguuugcagc	000416	hsa-miR-30a-3p-000416	CUUUCAGUCGGAUGUUUGCAGC
hsa-miR-30a-5p	MIMAT0000087	uguaaacauccucgacuggaag	000417	hsa-miR-30a-5p-000417	UGUAAACAUCCUCGACUGGAAG
hsa-miR-30b-5p	MIMAT0000420	uguaaacauccuacacucagcu	000602	hsa-miR-30b-000602	UGUAAACAUCCUACACUCAGCU
hsa-miR-30c-5p	MIMAT0000244	uguaaacauccuacacucucagc	000419	hsa-miR-30c-000419	UGUAAACAUCCUACACUCUCAGC
hsa-miR-30d-5p	MIMAT0000245	uguaaacauccccgacuggaag	000420	hsa-miR-30d-000420	UGUAAACAUCCCCGACUGGAAG
hsa-miR-30e-3p	MIMAT0000693	cuuucagucggauguuuacagc	000422	hsa-miR-30e-3p-000422	CUUUCAGUCGGAUGUUUACAGC
hsa-miR-30e-5p	MIMAT0000692	uguaaacauccuugacuggaag	002223	hsa-miR-30e	UGUAAACAUCCUUGACUGGAAG
hsa-miR-320a	MIMAT0000510	aaaagcuggguugagagggcga	002277	hsa-miR-320-002277	AAAAGCUGGGUUGAGAGGGCGA
hsa-miR-320c	MIMAT0005793	aaaagcuggguugagagggu	241053_mat	hsa-miR-320c	AAAAGCUGGGUUGAGAGGGU
hsa-miR-320d	MIMAT0006764	aaaagcuggguugagagga	241066_mat	hsa-miR-320d	AAAAGCUGGGUUGAGAGGA
hsa-miR-323b-3p	MIMAT0015050	cccaauacacggucgaccucuu	244080_mat	hsa-miR-323b-3p	CCCAAUACACGGUCGACCUCUU
hsa-miR-328-3p	MIMAT0000752	cuggcccucucugcccuuccgu	000543	hsa-miR-328-000543	CUGGCCCUCUCUGCCCUUCCGU
hsa-miR-331-3p	MIMAT0000760	gccccugggccuauccuagaa	000545	hsa-miR-331-000545	GCCCCUGGGCCUAUCCUAGAA
hsa-miR-335-5p	MIMAT0000765	ucaagagcaauaacgaaaaaugu	000546	hsa-miR-335-000546	UCAAGAGCAAUAACGAAAAAUGU
hsa-miR-340-3p	MIMAT0000750	uccgucucaguuacuuuauagc	002259	hsa-miR-340#-002259	UCCGUCUCAGUUACUUUAUAGC
hsa-miR-340-5p	MIMAT0004692	uuauaaagcaaugagacugauu	002258	hsa-miR-340-002258	UUAUAAAGCAAUGAGACUGAUU
hsa-miR-342-3p	MIMAT0000753	ucucacacagaaaucgcacccgu	002260	hsa-miR-342-3p-002260	UCUCACACAGAAAUCGCACCCGU
hsa-miR-345-5p	MIMAT0000772	gcugacuccuaguccagggcuc	002186	hsa-miR-345-002186	GCUGACUCCUAGUCCAGGGCUC
hsa-miR-34a-3p	MIMAT0004557	caaucagcaaguauacugcccu	002316	hsa-miR-34a#-002316	CAAUCAGCAAGUAUACUGCCCU
hsa-miR-34a-5p	MIMAT0000255	uggcagugucuuagcugguugu	000426	hsa-miR-34a-000426	UGGCAGUGUCUUAGCUGGUUGU
hsa-miR-34b-3p	MIMAT0004676	caaucacuaacuccacugccau	002102	hsa-miR-34b-002102	CAAUCACUAACUCCACUGCCAU
hsa-miR-34c-3p	MIMAT0004677	aaucacuaaccacacggccagg	241009_mat	hsa-miR-34c-3p	AAUCACUAACCACACGGCCAGG
hsa-miR-34c-5p	MIMAT0000686	aggcaguguaguuagcugauugc	000428	hsa-miR-34c-000428	AGGCAGUGUAGUUAGCUGAUUGC
hsa-miR-361-5p	MIMAT0000703	uuaucagaaucuccagggguac	000554	hsa-miR-361-000554	UUAUCAGAAUCUCCAGGGGUAC
hsa-miR-365a-3p hsa-miR-365b-3p	MIMAT0000710 MIMAT0022834	uaaugccccuaaaaauccuuau	001020	hsa-miR-365-001020	UAAUGCCCCUAAAAAUCCUUAU
hsa-miR-374a-5p	MIMAT0000727	uuauaauacaaccugauaagug	000563	hsa-miR-374-000563	UUAUAAUACAACCUGAUAAGUG
hsa-miR-374b-5p	MIMAT0004955	auauaauacaaccugcuaagug	001319	mmu-miR-374-5p-001319	AUAUAAUACAACCUGCUAAGUG
hsa-miR-375	MIMAT0000728	uuuguucguucggcucgcguga	000564	hsa-miR-375-000564	UUUGUUCGUUCGGCUCGCGUGA
hsa-miR-376a-3p	MIMAT0000729	aucauagaggaaaauccacgu	000565	hsa-miR-376a-000565	AUCAUAGAGGAAAAUCCACGU
hsa-miR-376c-3p	MIMAT0000720	aacauagaggaaauuccacgu	002122	hsa-miR-376c-002122	AACAUAGAGGAAAUUCCACGU
hsa-miR-378a-3p	MIMAT0000732	acuggacuuggagucagaaggc	002243	hsa-miR-378-002243	ACUGGACUUGGAGUCAGAAGG
hsa-miR-378a-5p	MIMAT0000731	cuccugacuccagguccugugu	000567	hsa-miR-378-000567	CUCCUGACUCCAGGUCCUGUGU
hsa-miR-378b	MIMAT0014999	acuggacuuggaggcagaa	244177_mat	hsa-miR-378b	ACUGGACUUGGAGGCAGAA
hsa-miR-378c	MIMAT0016847	acuggacuuggagucagaagagugg	243977_mat	hsa-miR-378c	ACUGGACUUGGAGUCAGAAGAGUGG
hsa-miR-378e	MIMAT0018927	acuggacuuggagucagga	463378_mat	hsa-miR-378e	ACUGGACUUGGAGUCAGGA
hsa-miR-3929	MIMAT0018206	gaggcugaugugaguagaccacu	464231_mat	hsa-miR-3929	GAGGCUGAUGUGAGUAGACCACU
hsa-miR-409-3p	MIMAT0001639	gaauguugcucggugaaccccu	002332	hsa-miR-409-3p-002332	GAAUGUUGCUCGGUGAACCCCU
hsa-miR-410-3p	MIMAT0002171	aauauaacacagauggccugu	001274	hsa-miR-410-001274	AAUAUAACACAGAUGGCCUGU
hsa-miR-421	MIMAT0003339	aucaacagacauuaauugggcgc	002700	hsa-miR-421	AUCAACAGACAUUAAUUGGGCGC
hsa-miR-423-3p	MIMAT0001340	agcucggucugaggccccucagu	002626	hsa-miR-423-3p	AGCUCGGUCUGAGGCCCCUCAGU
hsa-miR-4286	MIMAT0016916	accccacuccugguacc	241500_mat	hsa-miR-4286	ACCCCACUCCUGGUACC
hsa-miR-433-3p	MIMAT0001627	aucaugaugggcuccucggugu	001028	hsa-miR-433-001028	AUCAUGAUGGGCUCCUCGGUGU
hsa-miR-4440	MIMAT0018958	ugucguggggcuugcuggcuug	464070_mat	hsa-miR-4440	UGUCGUGGGGCUUGCUGGCUUG
hsa-miR-4454	MIMAT0018976	ggauccgagucacggcacca	461830_mat	hsa-miR-4454	GGAUCCGAGUCACGGCACCA
hsa-miR-451a	MIMAT0001631	aaaccguuaccauuacugaguu	001141	mmu-miR-451-001141	AAACCGUUACCAUUACUGAGUU
hsa-miR-451b	MIMAT0019840	uagcaagagaaccauuaccauu	464419_mat	hsa-miR-451b	UAGCAAGAGAACCAUUACCAUU
hsa-miR-454-3p	MIMAT0003885	uagugcaauauugcuuauagggu	002323	hsa-miR-454-002323	UAGUGCAAUAUUGCUUAUAGGGU
hsa-miR-4732-5p	MIMAT0019855	uguagagcagggagcaggaagcu	465097_mat	hsa-miR-4732-5p	UGUAGAGCAGGGAGCAGGAAGCU
hsa-miR-483-5p	MIMAT0004761	aagacgggaggaaagaagggag	002338	hsa-miR-483-5p-002338	AAGACGGGAGGAAAGAAGGGAG
hsa-miR-484	MIMAT0002174	ucaggcucaguccccucccgau	001821	hsa-miR-484-001821	UCAGGCUCAGUCCCCUCCCGAU
hsa-miR-489-3p	MIMAT0002805	gugacaucacauauacggcagc	002358	hsa-miR-489-002358	GUGACAUCACAUAUACGGCAGC
hsa-miR-518d-3p	MIMAT0002864	caaagcgcuucccuuuggagc	001159	hsa-miR-518d-001159	CAAAGCGCUUCCCUUUGGAGC
hsa-miR-519b-3p	MIMAT0002837	aaagugcauccuuuuagagguu	002384	hsa-miR-519b-3p-002384	AAAGUGCAUCCUUUUAGAGGUU
hsa-miR-520c-3p	MIMAT0002846	aaagugcuuccuuuuagagggu	002400	hsa-miR-520c-3p-002400	AAAGUGCUUCCUUUUAGAGGGU
hsa-miR-520d-3p	MIMAT0002856	aaagugcuucucuuuggugggu	002743	hsa-miR-520D-3P-002743	AAAGUGCUUCUCUUUGGUGGGU
hsa-miR-532-3p	MIMAT0004780	ccucccacacccaaggcuugca	002355	hsa-miR-532-3p-002355	CCUCCCACACCCAAGGCUUGCA
hsa-miR-532-5p	MIMAT0002888	caugccuugaguguaggaccgu	001518	hsa-miR-532-001518	CAUGCCUUGAGUGUAGGACCGU
hsa-miR-548a-3p	MIMAT0003251	caaaacuggcaauuacuuuugc	001538	hsa-miR-548a-001538	CAAAACUGGCAAUUACUUUUGC
hsa-miR-548c-3p	MIMAT0003285	caaaaaucucaauuacuuuugc	001590	hsa-miR-548c-001590	CAAAAAUCUCAAUUACUUUUGC
hsa-miR-572	MIMAT0003237	guccgcucggcgguggccca	001614	hsa-miR-572-001614	GUCCGCUCGGCGGUGGCCCA
hsa-miR-574-3p	MIMAT0003239	cacgcucaugcacacacccaca	002349	hsa-miR-574-3p-002349	CACGCUCAUGCACACACCCACA
hsa-miR-577	MIMAT0003242	uagauaaaauauugguaccug	002675	hsa-miR-577-002675	UAGAUAAAAUAUUGGUACCUG
hsa-miR-584-5p	MIMAT0003249	uuaugguuugccugggacugag	001624	hsa-miR-584-001624	UUAUGGUUUGCCUGGGACUGAG
hsa-miR-590-5p	MIMAT0003258	gagcuuauucauaaaagugcag	001984	hsa-miR-590-5p-001984	GAGCUUAUUCAUAAAAGUGCAG
hsa-miR-592	MIMAT0003260	uugugucaauaugcgaugaugu	001546	hsa-miR-592-001546	UUGUGUCAAUAUGCGAUGAUGU
hsa-miR-597-5p	MIMAT0003265	ugugucacucgaugaccacugu	001551	hsa-miR-597-001551	UGUGUCACUCGAUGACCACUGU
hsa-miR-601	MIMAT0003269	uggucuaggauuguuggaggag	001558	hsa-miR-601-001558	UGGUCUAGGAUUGUUGGAGGAG
hsa-miR-603	MIMAT0003271	cacacacugcaauuacuuuugc	001566	hsa-miR-603-001566	CACACACUGCAAUUACUUUUGC
hsa-miR-605-3p	MIMAT0026621	agaaggcacuaugagauuuaga	466447_mat	hsa-miR-605-3p	AGAAGGCACUAUGAGAUUUAGA
hsa-miR-624-5p	MIMAT0003293	uaguaccaguaccuuguguuca	001557	hsa-miR-624-001557	UAGUACCAGUACCUUGUGUUCA
hsa-miR-625-3p	MIMAT0004808	gacuauagaacuuucccccuca	002432	hsa-miR-625#-002432	GACUAUAGAACUUUCCCCCUCA
hsa-miR-636	MIMAT0003306	ugugcuugcucgucccgcccgca	002088	hsa-miR-636-002088	UGUGCUUGCUCGUCCCGCCCGCA
hsa-miR-638	MIMAT0003308	agggaucgcgggcggguggcggccu	001582	hsa-miR-638-001582	AGGGAUCGCGGGCGGGUGGCGGCCU
hsa-miR-642a-5p	MIMAT0003312	gucccucuccaaaugugucuug	001592	hsa-miR-642-001592	GUCCCUCUCCAAAUGUGUCUUG
hsa-miR-645	MIMAT0003315	ucuaggcugguacugcuga	001597	hsa-miR-645-001597	UCUAGGCUGGUACUGCUGA
hsa-miR-647	MIMAT0003317	guggcugcacucacuuccuuc	1600	hsa-miR-647-001600	GUGGCUGCACUCACUUCCUUC
hsa-miR-664a-5p	MIMAT0005948	acuggcuagggaaaaugauuggau	241036_mat	hsa-miR-664*	ACUGGCUAGGGAAAAUGAUUGGAU
hsa-miR-708-5p	MIMAT0004926	aaggagcuuacaaucuagcuggg	002341	hsa-miR-708-002341	AAGGAGCUUACAAUCUAGCUGGG
hsa-miR-758-3p	MIMAT0003879	uuugugaccugguccacuaacc	001990	hsa-miR-758-001990	UUUGUGACCUGGUCCACUAACC
hsa-miR-760	MIMAT0004957	cggcucugggucugugggga	002328	hsa-miR-760	CGGCUCUGGGUCUGUGGGGA
hsa-miR-7706	MIMAT0030021	ugaagcgccugugcucugccgaga	466323_mat	hsa-miR-7706	UGAAGCGCCUGUGCUCUGCCGAGA
hsa-miR-885-5p	MIMAT0004947	uccauuacacuacccugccucu	002296	hsa-miR-885-5p-002296	UCCAUUACACUACCCUGCCUCU
hsa-miR-92a-3p	MIMAT0000092	uauugcacuugucccggccugu	000431	hsa-miR-92a-000431	UAUUGCACUUGUCCCGGCCUGU
hsa-miR-93-3p	MIMAT0004509	acugcugagcuagcacuucccg	002139	hsa-miR-93#-002139	ACUGCUGAGCUAGCACUUCCCG
hsa-miR-9-3p	MIMAT0000442	auaaagcuagauaaccgaaagu	002231	hsa-miR-9#-002231	AUAAAGCUAGAUAACCGAAAGU
hsa-miR-9-5p	MIMAT0000441	ucuuugguuaucuagcuguauga	000583	hsa-miR-9-000583	UCUUUGGUUAUCUAGCUGUAUGA
hsa-miR-99a-5p	MIMAT0000097	aacccguagauccgaucuugug	000435	hsa-miR-99a-000435	AACCCGUAGAUCCGAUCUUGUG
hsa-miR-99b-5p	MIMAT0000689	cacccguagaaccgaccuugcg	000436	hsa-miR-99b-000436	CACCCGUAGAACCGACCUUGCG

## Sheet: STable 2_NTC
ND = Undetermined; AS = AmpScore, CSF Cq = mean Cq for good amplification of SEC Fxs 6-9 for all participants
miRBase ID (v21)	ThermoFisher Probe ID	NTC			CSF	Notes
		AS	CqConf	Cq	mean Cq
hsa-let-7b-5p	002619	0	0	ND	28.9824
hsa-let-7c-5p	000379	0	0	ND	31.8595
hsa-let-7d-5p	002283	0	0	ND	32.8362
hsa-let-7e-5p	002406	0.1395	0	ND	29.1814
hsa-let-7f-2-3p	002418	0	0	ND	ND
hsa-let-7g-5p	002282	0	0	ND	31.0549
hsa-let-7i-5p	002221	0	0	ND	29.185
hsa-miR-100-5p	000437	0	0	ND	29.0523
hsa-miR-101-3p	002253	0	0	ND	31.2362
hsa-miR-103a-2-5p	121218_mat	0	0	ND	ND
hsa-miR-103a-3p	000439	0	0	ND	32.5925
hsa-miR-106a-5p	002169	1.2555	0.9755	30.1435	28.2937
hsa-miR-106b-5p	000442	1.032	0.87	36.807	31.8796
hsa-miR-10a-5p	000387	0.1295	0	ND	30.5429
hsa-miR-10b-3p	002315	0	0	ND	30.7054
hsa-miR-1180-3p	002847	0.115	0	ND	31.0815
hsa-miR-125a-5p	002198	0	0	ND	31.4729
hsa-miR-125b-5p	000449	0	0	ND	30.8805
hsa-miR-1260a	002896	0.849	0.9315	27.7885	27.3509
hsa-miR-126-3p	002228	0.0865	0	ND	32.8012
hsa-miR-126-5p	000451	0.1225	0	ND	35.339
hsa-miR-127-3p	000452	0	0	ND	34.566
hsa-miR-1290	002863	0.693	0.1085	38.807	29.0556
hsa-miR-1291	002838	0.061	0	ND	34.061
hsa-miR-1298-3p	466724_mat	0	0	ND	ND
hsa-miR-1305	002867	0.2955	0	ND	31.9663
hsa-miR-1306-5p	242734_mat	0.1805	0	ND	31.953
hsa-miR-1307-5p	472568_mat	0.6955	0.6705	33.6755	30.7748
hsa-miR-130a-3p	000454	0.424	0	ND	29.9161
hsa-miR-132-3p	000457	0	0	ND	30.4048
hsa-miR-133a-3p	002246	0	0	ND	31.2926
hsa-miR-135a-5p	000460	0	0	ND	31.8597
hsa-miR-136-3p	002100	0	0	ND	ND
hsa-miR-136-5p	000592	0	0	ND	29.472
hsa-miR-1-3p	002222	0	0	ND	34.002
hsa-miR-140-3p	002234	0	0	ND	ND
hsa-miR-140-5p	001187	0	0	ND	30.7092
hsa-miR-142-3p	000464	0	0	ND	31.4521
hsa-miR-142-5p	002248	0.5735	0	ND	35.538
hsa-miR-143-3p	002249	0	0	ND	32.4829
hsa-miR-145-3p	002149	0.1095	0	ND	34.784
hsa-miR-145-5p	002278	0.4775	0	ND	30.0806
hsa-miR-146a-5p	000468	0	0	ND	30.0946
hsa-miR-146b-5p	001097	0.6325	0.474	34.961	30.0934
hsa-miR-148a-3p	000470	0	0	ND	34.508
hsa-miR-150-3p	002637	0	0	ND	35.466
hsa-miR-150-5p	000473	0	0	ND	29.0174
hsa-miR-151a-3p	002254	0.8695	0.559	24.454	34.0507
hsa-miR-151b	462766_mat	1.2655	0.976	31.6955	31.6126	exclude from analysis
hsa-miR-152-3p	000475	0	0	ND	31.7248
hsa-miR-155-5p	002623	0.796	0.6425	12.4625	33.0614
hsa-miR-15b-5p	000390	0	0	ND	30.4997
hsa-miR-16-5p	000391	0	0	ND	32.2015
hsa-miR-17-5p	002308	1.2615	0.9805	30.13	28.2642
hsa-miR-181a-5p	000480	0	0	ND	30.9867
hsa-miR-184	000485	0	0	ND	30.2074
hsa-miR-186-5p	002285	0.225	0	ND	30.2883
hsa-miR-188-5p	002320	1.204	0.8835	33.0165	27.9658
hsa-miR-1908-5p	121109_mat	0.1085	0	ND	ND
hsa-miR-190b	002263	0.283	0	ND	32.9174
hsa-miR-1911-5p	121116_mat	0.0735	0	ND	33.085
hsa-miR-1912-3p	121110_mat	0	0	ND	31.304
hsa-miR-191-5p	002299	0	0	ND	28.991
hsa-miR-192-5p	000491	0	0	ND	30.5863
hsa-miR-193a-5p	002281	0	0	ND	32.9817
hsa-miR-193b-3p	002367	0	0	ND	30.7146
hsa-miR-195-5p	000494	0	0	ND	34.267
hsa-miR-196a-5p	241070_mat	0	0	ND	28.3855
hsa-miR-197-3p	000497	0	0	ND	28.9426
hsa-miR-199a-3p, -199b-3p	002304	0	0	ND	31.5458
hsa-miR-19a-3p	000395	0	0	ND	31.9031
hsa-miR-19b-1-5p	002425	0	0	ND	29.1775
hsa-miR-19b-3p	000396	0	0	ND	28.4258
hsa-miR-202-3p	002363	0.707	0.391	34.254	31.4161
hsa-miR-203a-3p	000507	1.31	0.968	29.665	29.8223	exclude from analysis
hsa-miR-204-3p	463101_mat	0.037	0	ND	28.4368
hsa-miR-204-5p	000508	0	0	ND	25.7793
hsa-miR-205-5p	000509	0	0	ND	27.9957
hsa-miR-206	000510	0	0	ND	32.0162
hsa-miR-20a-5p	000580	0	0	ND	29.6076
hsa-miR-20b-5p	001014	0	0	ND	31.26
hsa-miR-212-3p	000515	0	0	ND	31.9414
hsa-miR-21-5p	000397	0	0	ND	30.1162
hsa-miR-217	002337	0	0	ND	24.29
hsa-miR-218-5p	000521	0	0	ND	32.523
hsa-miR-221-3p	000524	0	0	ND	31.1285
hsa-miR-222-3p	002276	0	0	ND	28.4951
hsa-miR-223-3p	002295	1.3805	0.9795	31.0815	27.5489
hsa-miR-223-5p	002098	0.1215	0	ND	30.3345
hsa-miR-2355-3p	242436_mat	0	0	ND	ND
hsa-miR-24-3p	000402	0	0	ND	29.9347
hsa-miR-25-3p	000403	0	0	ND	32.2403
hsa-miR-26a-5p	000405	0	0	ND	30.1184
hsa-miR-26b-5p	000407	0.2165	0	ND	30.9563
hsa-miR-27a-3p	000408	0	0	ND	32.1568
hsa-miR-27b-3p	000409	0	0	ND	31.5627
hsa-miR-28-3p	002446	0	0	ND	29.0968
hsa-miR-28-5p	000411	0	0	ND	31.327
hsa-miR-29a-3p	002112	0.28	0	ND	30.4578
hsa-miR-29b-3p	000413	0	0	ND	33.533
hsa-miR-29c-3p	000587	0.637	0	ND	33.5075
hsa-miR-301a-3p	000528	0	0	ND	31.465
hsa-miR-30a-3p	000416	0.105	0	ND	28.6862
hsa-miR-30a-5p	000417	0.2595	0	ND	30.8391
hsa-miR-30b-5p	000602	0.1535	0	ND	28.9658
hsa-miR-30c-5p	000419	0.663	0.4155	38	28.8646
hsa-miR-30d-5p	000420	0	0	ND	32.6488
hsa-miR-30e-3p	000422	0.316	0	ND	28.8987
hsa-miR-30e-5p	002223	0.6595	0	ND	31.2699
hsa-miR-320a	002277	0	0	ND	30.0056
hsa-miR-320c	241053_mat	1.1795	0.9035	31.9645	28.0067
hsa-miR-320d	241066_mat	1.03	0.897	28.72	27.1337
hsa-miR-323b-3p	244080_mat	0.2295	0	ND	18.621
hsa-miR-328-3p	000543	0	0	ND	30.631
hsa-miR-331-3p	000545	0	0	ND	31.5016
hsa-miR-335-5p	000546	0	0	ND	31.8341
hsa-miR-340-3p	002259	0	0	ND	33.963
hsa-miR-340-5p	002258	0	0	ND	34.7685
hsa-miR-342-3p	002260	1.169	0.934	34.296	29.1581
hsa-miR-345-5p	002186	0	0	ND	32.1222
hsa-miR-34a-3p	002316	0	0	ND	31.1163
hsa-miR-34a-5p	000426	0	0	ND	30.1014
hsa-miR-34b-3p	002102	0	0	ND	27.5199
hsa-miR-34c-3p	241009_mat	0.6145	0.1215	38	28.3869
hsa-miR-34c-5p	000428	0.1155	0	ND	30.6852
hsa-miR-361-5p	000554	0	0	ND	32.682
hsa-miR-365a-3p, -365b-3p	001020	0	0	ND	31.9658
hsa-miR-374a-5p	000563	0	0	ND	32.7943
hsa-miR-374b-5p	001319	0	0	ND	30.2427
hsa-miR-375	000564	0.0965	0	ND	31.4665
hsa-miR-376a-3p	000565	0.618	0	ND	32.541
hsa-miR-376c-3p	002122	0	0	ND	32.918
hsa-miR-378a-3p	002243	1.144	0.8655	33.1025	30.8913
hsa-miR-378a-5p	000567	1.0265	0.9695	25.075	25.1678	exclude from analysis
hsa-miR-378b	244177_mat	0.763	0.726	33.493	31.609
hsa-miR-378c	243977_mat	0.8095	0.786	35.0955	35.855
hsa-miR-378e	463378_mat	1.2165	0.9655	30.4085	28.7907
hsa-miR-3929	464231_mat	0.162	0	ND	ND
hsa-miR-409-3p	002332	0.2895	0	ND	31.7995
hsa-miR-410-3p	001274	0	0	ND	ND
hsa-miR-421	002700	0.3685	0.11	37.868	32.037
hsa-miR-423-3p	002626	1.03	0.797	24.6215	24.7576	exclude from analysis
hsa-miR-4286	241500_mat	1.303	0.9665	29.4855	25.2239
hsa-miR-433-3p	001028	0.132	0	ND	32.3941
hsa-miR-4440	464070_mat	0.476	0	ND	35.0305
hsa-miR-4454	461830_mat	1.232	0.978	26.3025	23.4863
hsa-miR-451a	001141	0	0	ND	29.8961
hsa-miR-451b	464419_mat	0	0	ND	ND
hsa-miR-454-3p	002323	0	0	ND	31.5882
hsa-miR-4732-5p	465097_mat	0.221	0	ND	32.5134
hsa-miR-483-5p	002338	0	0	ND	31.3114
hsa-miR-484	001821	1.06	0.9745	29.46	28.5487	exclude from analysis
hsa-miR-489-3p	002358	0.402	0	ND	30.2677
hsa-miR-518d-3p	001159	0.5795	0.4785	35.363	32.7697
hsa-miR-519b-3p	002384	0	0	ND	33.1688
hsa-miR-520c-3p	002400	0.372	0	ND	28.2965
hsa-miR-520d-3p	002743	0.6895	0	ND	32.4631
hsa-miR-532-3p	002355	0	0	ND	31.909
hsa-miR-532-5p	001518	0	0	ND	29.6777
hsa-miR-548a-3p	001538	0	0	ND	ND
hsa-miR-548c-3p	001590	0	0	ND	ND
hsa-miR-572	001614	0.4145	0.395	36.521	29.7544
hsa-miR-574-3p	002349	0.9635	0.8995	31.7375	27.9256
hsa-miR-577	002675	0	0	ND	35.365
hsa-miR-584-5p	001624	1.043	0.862	32.0635	30.4652
hsa-miR-590-5p	001984	0	0	ND	32.8628
hsa-miR-592	001546	0	0	ND	30.1178
hsa-miR-597-5p	001551	0.818	0.4385	36.534	33.1095
hsa-miR-601	001558	0	0	ND	33.7119
hsa-miR-603	001566	0	0	ND	ND
hsa-miR-605-3p	466447_mat	0	0	ND	ND
hsa-miR-624-5p	001557	0.6045	0	ND	32.7537
hsa-miR-625-3p	002432	1.2975	0.9415	33.3245	30.4648
hsa-miR-636	002088	0.509	0	ND	30.7801
hsa-miR-638	001582	0	0	ND	30.4213
hsa-miR-642a-5p	001592	0	0	ND	30.6185
hsa-miR-645	001597	0	0	ND	ND
hsa-miR-647	001600	0	0	ND	32.166
hsa-miR-664a-5p	241036_mat	0	0	ND	ND
hsa-miR-708-5p	002341	0.5975	0	ND	31.353
hsa-miR-758-3p	001990	0	0	ND	34.99
hsa-miR-760	002328	0.6915	0.6285	30.3205	29.5033
hsa-miR-7706	466323_mat	0	0	ND	ND
hsa-miR-885-5p	002296	0	0	ND	28.8273
hsa-miR-92a-3p	000431	0	0	ND	32.0061
hsa-miR-93-3p	002139	0	0	ND	30.4805
hsa-miR-9-3p	002231	0.161	0	ND	31.6364
hsa-miR-9-5p	000583	0	0	ND	30.2885
hsa-miR-99a-5p	000435	0	0	ND	28.6338
hsa-miR-99b-5p	000436	0	0	ND	30.3871

## Sheet: STable 3_MiRNA t-test (AD&Sex)
	AD relative to CTL (Welch's t-test)					Female relative to Male (Welch's t-test)
miRbase ID	Fold Change	Log2(FC)	p-value	q-value	Log10(q-value)	Fold Change	Log2(FC)	p-value	q-value	Log10(q-value)
let-7b-5p	-1.01538	-0.0220205	0.975998	0.989943	0.00438981	1.02893	0.0411474	0.955174	0.968819	0.0137574
let-7c-5p	1.343	0.425457	0.170661	0.748231	0.125964	-1.31652	-0.396725	0.20466	0.629847	0.200765
let-7d-5p	1.59952	0.677636	0.0218528	0.31098	0.507268	1.06752	0.094261	0.759905	0.906946	0.0424186
let-7e-5p	1.07917	0.109917	0.854374	0.955639	0.0197061	1.7694	0.823257	0.162882	0.578231	0.237899
100-5p	2.33186	1.22148	0.035147	0.349675	0.456335	-1.08449	-0.117021	0.843077	0.906946	0.0424186
106a-5p	-1.22957	-0.29815	0.602389	0.855408	0.0678267	-1.11941	-0.162739	0.771496	0.906946	0.0424186
125b-5p	-1.16089	-0.215234	0.592819	0.855408	0.0678267	-1.01727	-0.0246993	0.951132	0.968819	0.0137574
1260a	1.08654	0.119739	0.824527	0.955639	0.0197061	-1.49049	-0.575786	0.282934	0.629847	0.200765
1290	1.08393	0.11627	0.855836	0.955639	0.0197061	-1.69071	-0.757627	0.228293	0.629847	0.200765
132-3p	1.66536	0.735837	0.151214	0.748231	0.125964	-1.45248	-0.538521	0.295407	0.629847	0.200765
133a-3p	1.02195	0.0313306	0.946941	0.974346	0.0112868	1.05941	0.0832661	0.858515	0.90977	0.0410684
142-3p	1.17482	0.232439	0.581885	0.855408	0.0678267	-1.15082	-0.202662	0.633458	0.906946	0.0424186
145-5p	-1.37299	-0.457322	0.31487	0.763856	0.116989	-1.07399	-0.102977	0.822747	0.906946	0.0424186
146a-5p	1.1889	0.249623	0.657659	0.898013	0.0467174	1.12833	0.174194	0.757236	0.906946	0.0424186
146b-5p	-1.08042	-0.111594	0.831145	0.955639	0.0197061	2.55452	1.35305	0.00710326	0.184103	0.734939
150-5p	-1.05008	-0.0705019	0.880954	0.955639	0.0197061	2.79882	1.48482	0.00122521	0.086975	1.06061
16-5p	2.11628	1.08153	0.00988695	0.175725	0.755166	-1.53882	-0.621824	0.146575	0.578157	0.237954
17-5p	-1.53514	-0.618368	0.307182	0.763856	0.116989	-1.79995	-0.847956	0.132427	0.564508	0.24833
184	-1.39469	-0.479948	0.417423	0.763856	0.116989	-1.83567	-0.876306	0.135164	0.564508	0.24833
186-5p	1.19647	0.258785	0.689318	0.923402	0.0346092	-1.27521	-0.350733	0.597702	0.891344	0.0499547
188-5p	-1.0694	-0.0968	0.888914	0.955639	0.0197061	-2.32196	-1.21535	0.0442228	0.313983	0.503094
190b	1.2608	0.334335	0.412434	0.763856	0.116989	-1.28807	-0.365206	0.35214	0.635906	0.196607
191-5p	1.27743	0.353248	0.256923	0.748231	0.125964	-1.16528	-0.220681	0.480438	0.741546	0.129862
193b-3p	1.13595	0.183896	0.711842	0.935885	0.0287775	-1.11068	-0.151448	0.765215	0.906946	0.0424186
197-3p	-1.04738	-0.0667815	0.925983	0.966853	0.0146396	-1.6439	-0.717118	0.310611	0.630097	0.200593
19a-3p	1.25596	0.328787	0.500479	0.805929	0.0937032	-1.30631	-0.385494	0.430773	0.695111	0.157946
19b-3p	-1.49517	-0.580307	0.189983	0.748231	0.125964	-1.90576	-0.930363	0.0292586	0.259674	0.585572
202-3p	-1.61137	-0.688291	0.251454	0.748231	0.125964	-1.52318	-0.607089	0.287159	0.629847	0.200765
204-5p	-1.10389	-0.142591	0.435522	0.763856	0.116989	1.0265	0.0377293	0.836953	0.906946	0.0424186
20a-5p	-1.05936	-0.0831978	0.901821	0.955639	0.0197061	-1.14303	-0.192862	0.776049	0.906946	0.0424186
20b-5p	1.41543	0.501244	0.191059	0.748231	0.125964	1.37117	0.45541	0.238867	0.629847	0.200765
222-3p	-1.16722	-0.223073	0.616041	0.857569	0.0667309	-1.37456	-0.458967	0.30036	0.629847	0.200765
223-3p	1.34473	0.42732	0.241737	0.748231	0.125964	-1.83965	-0.879431	0.0142058	0.215868	0.665812
24-3p	-1.0035	-0.00503759	0.993048	0.993	0.00305075	1.47832	0.563961	0.327133	0.632649	0.198837
26a-5p	1.33793	0.42	0.431713	0.763856	0.116989	-1.48166	-0.567218	0.288281	0.629847	0.200765
29a-3p	1.95615	0.968021	0.126299	0.748231	0.125964	-1.58353	-0.66314	0.301617	0.629847	0.200765
30a-3p	1.96614	0.975368	0.165045	0.748231	0.125964	-1.12369	-0.168248	0.81298	0.906946	0.0424186
30a-5p	-1.3438	-0.426321	0.356711	0.763856	0.116989	-1.13615	-0.184154	0.692637	0.906946	0.0424186
30b-5p	-1.29862	-0.376975	0.392199	0.763856	0.116989	-1.52112	-0.605137	0.15974	0.578231	0.237899
30c-5p	1.26789	0.342432	0.392265	0.763856	0.116989	1.10347	0.142042	0.731146	0.906946	0.0424186
30e-5p	1.34848	0.431333	0.459196	0.776267	0.109989	-1.11439	-0.156248	0.807591	0.906946	0.0424186
30e-3p	1.62461	0.700096	0.331288	0.763856	0.116989	-1.20949	-0.274403	0.704225	0.906946	0.0424186
320a	-1.57262	-0.653167	0.205545	0.748231	0.125964	1.01115	0.0159915	0.975634	0.975634	0.0107131
320c	1.05907	0.0827968	0.880442	0.955639	0.0197061	-2.42192	-1.27615	0.015202	0.215868	0.665812
320d	1.45959	0.545563	0.355038	0.763856	0.116989	-2.37123	-1.24563	0.0197827	0.234099	0.6306
328-3p	-1.09259	-0.127752	0.758665	0.955639	0.0197061	-1.32854	-0.409842	0.334283	0.632649	0.198837
331-3p	2.20547	1.14109	0.00359458	0.0852	1.06956	-1.25896	-0.332235	0.413423	0.682629	0.165815
342-3p	1.2207	0.287712	0.244515	0.748231	0.125964	1.56273	0.644069	0.00777945	0.184103	0.734939
34b-3p	1.34442	0.42698	0.372081	0.763856	0.116989	1.42548	0.511444	0.284153	0.629847	0.200765
378a-5p	1.56712	0.648115	0.0318809	0.349675	0.456335	-1.50687	-0.591557	0.602599	0.891344	0.0499547
378a-3p	1.33425	0.416027	0.358364	0.763856	0.116989	-1.81613	-0.86087	0.0541706	0.349649	0.456368
378e	1.65377	0.725761	0.0394357	0.349675	0.456335	-1.2923	-0.36994	0.296689	0.629847	0.200765
409-3p	2.55214	1.35171	0.00258031	0.0852	1.06956	-1.09586	-0.132063	0.770617	0.906946	0.0424186
421	1.51623	0.600485	0.149825	0.748231	0.125964	-1.08586	-0.118832	0.78016	0.906946	0.0424186
4286	1.08564	0.11855	0.787215	0.955639	0.0197061	-1.39864	-0.48402	0.261303	0.629847	0.200765
4454	1.25793	0.331056	0.570247	0.855408	0.0678267	-1.96176	-0.972145	0.0904105	0.493778	0.306468
454-3p	2.70278	1.43444	0.000887827	0.0639	1.1945	-1.26577	-0.340012	0.442711	0.6985	0.155834
483-5p	-1.21496	-0.280908	0.510784	0.805929	0.0937032	-1.83728	-0.877575	0.0418146	0.313983	0.503094
520d-3p	1.30142	0.380091	0.477064	0.78777	0.103601	-1.62652	-0.701791	0.186149	0.629361	0.2011
572	1.40216	0.487647	0.324024	0.763856	0.116989	-1.73769	-0.797172	0.107236	0.54384	0.264529
574-3p	-1.302	-0.380734	0.27399	0.748231	0.125964	-1.24779	-0.319378	0.358257	0.635906	0.196607
584-5p	1.06311	0.088289	0.841363	0.955639	0.0197061	-1.44623	-0.532294	0.227614	0.629847	0.200765
625-3p	-1.08196	-0.113645	0.805124	0.955639	0.0197061	-1.63172	-0.706396	0.120945	0.564508	0.24833
636	1.62515	0.700575	0.238875	0.748231	0.125964	-1.44667	-0.53274	0.378996	0.65631	0.182891
638	1.21291	0.278467	0.601873	0.855408	0.0678267	-1.4214	-0.507312	0.338601	0.632649	0.198837
885-5p	-1.51617	-0.600436	0.214311	0.748231	0.125964	1.07027	0.097974	0.840863	0.906946	0.0424186
92a-3p	1.22409	0.291712	0.441077	0.763856	0.116989	-1.79385	-0.843063	0.0231053	0.234351	0.630133
99a-5p	2.27767	1.18756	0.0613048	0.483589	0.315524	-1.20178	-0.265179	0.684059	0.906946	0.0424186
99b-5p	1.45624	0.542252	0.266086	0.748231	0.125964	-1.86841	-0.901812	0.0641914	0.379797	0.420448
140-5p	1.52269	0.606626	0.168083	0.748231	0.125964	1.29675	0.374901	0.392861	0.664122	0.177752
204-3p	-1.03408	-0.0483456	0.830442	0.955639	0.0197061	-1.01755	-0.0251017	0.911853	0.952082	0.0213256

## Sheet: STable 4_TargetScan targets
Target Gene	Targeting MiRNA	TargetScan CWCS
AC110619.2	331-3p	-0.71
ACSBG1	16-5p	-0.38
ACTR2	16-5p	-0.48
ADRB2	16-5p	-0.31
AGFG1	454-3p	-0.38
AL033381.1	331-3p	-0.55
ANKRD6	331-3p	-0.37
ANO3	16-5p	-0.86
AQP11	16-5p	-0.8
ARAP2	454-3p	-0.31
ARHGAP24	454-3p	-0.43
ARHGEF37	331-3p	-0.62
ARID4B	454-3p	-0.37
ARIH1	16-5p	-0.39
ARMCX2	16-5p	-0.35
ARX	454-3p	-0.33
ASH1L	16-5p	-0.37
ATOH8	331-3p	-0.35
B4GALT2	331-3p	-0.45
BAG5	16-5p	-0.3
BAK1	331-3p	-0.42
BCL2L14	331-3p	-0.33
BDNF	16-5p	-0.43
BHLHE41	454-3p	-0.43
BTG2	16-5p	-0.6
C11orf24	16-5p	-0.37
C11orf68	16-5p	-0.3
C11orf74	409-3p	-0.4
C17orf96	331-3p	-0.68
C19orf10	331-3p	-0.65
C1QL3	16-5p	-0.63
C20orf112	16-5p	-0.38
C2orf42	16-5p	-0.68
C2orf72	16-5p	-0.4
C5orf28	409-3p	-0.33
C5orf30	454-3p	-0.49
C7orf60	454-3p	-0.63
C9orf9	331-3p	-0.32
CC2D1B	454-3p	-0.33
CCDC85C	16-5p	-0.3
CCNT2	16-5p	-0.48
CDC27	16-5p	-0.42
CDC42EP2	16-5p	-0.39
CDC42SE2	16-5p	-0.7
CDK8	16-5p	-0.43
	409-3p	-0.46
CENPO	454-3p	-0.43
CEP55	16-5p	-0.35
CHEK1	16-5p	-0.5
CHPT1	16-5p	-0.31
CHRM2	454-3p	-0.35
CMPK1	16-5p	-0.31
	454-3p	-0.39
CNOT10	331-3p	-0.51
COPS2	16-5p	-0.33
CPLX2	331-3p	-0.58
CRIM1	16-5p	-0.3
CSF1	454-3p	-0.35
DCAF8	454-3p	-0.32
DCUN1D4	16-5p	-0.3
DESI1	331-3p	-0.64
DNAJC14	331-3p	-0.5
DPY19L4	16-5p	-0.34
DSEL	454-3p	-0.5
DUSP5	331-3p	-0.45
DYNLL2	331-3p	-0.33
E2F7	16-5p	-0.47
EDA	454-3p	-0.3
EDN1	454-3p	-0.33
EGLN1	16-5p	-0.31
EGLN3	454-3p	-0.32
EIF3M	16-5p	-0.31
EIF4B	16-5p	-0.32
ELK3	454-3p	-0.36
EOGT	454-3p	-0.3
EWSR1	409-3p	-0.3
F10	331-3p	-0.37
FAM101B	16-5p	-0.31
FAM126A	331-3p	-0.38
FAM73A	454-3p	-0.41
FASN	16-5p	-0.49
FBXO28	454-3p	-0.83
FBXW7	16-5p	-0.47
FIBIN	454-3p	-0.41
FICD	16-5p	-0.31
	454-3p	-0.58
FLT3	16-5p	-0.38
FNDC4	331-3p	-0.36
FRY	16-5p	-0.4
FZD6	16-5p	-0.3
G0S2	16-5p	-0.41
G2E3	16-5p	-0.32
GABARAPL1	16-5p	-0.46
GADD45A	454-3p	-0.43
GADD45G	16-5p	-0.47
GALNT1	16-5p	-0.34
GAREML	331-3p	-0.37
GBA	331-3p	-0.38
GMFB	454-3p	-0.32
GMNC	454-3p	-0.31
GPN1	16-5p	-0.32
GRAMD3	16-5p	-0.33
GRIK3	331-3p	-0.63
HBP1	454-3p	-0.55
HELZ	16-5p	-0.45
HIGD1A	16-5p	-0.45
HIRIP3	331-3p	-0.34
HMGA2	16-5p	-0.55
HOXA10	16-5p	-0.35
HOXC4	331-3p	-0.6
HRK	331-3p	-0.33
IARS	16-5p	-0.38
IER3IP1	454-3p	-0.42
IGLON5	331-3p	-0.34
ITGA2	16-5p	-0.3
JARID2	16-5p	-0.32
	454-3p	-0.46
KALRN	454-3p	-0.54
KCNK10	454-3p	-0.35
KCNQ5	16-5p	-0.31
KIAA1468	454-3p	-0.31
KIF21A	16-5p	-0.46
KLHDC8B	16-5p	-0.35
KLHL15	16-5p	-0.3
KSR1	331-3p	-0.33
LAMTOR3	16-5p	-0.3
LCLAT1	454-3p	-0.36
LIMS1	409-3p	-0.31
LIPE	16-5p	-0.33
LOXHD1	331-3p	-0.47
LRIG1	16-5p	-0.3
LRP1B	454-3p	-0.35
LRRC4B	331-3p	-0.37
LRRN4CL	409-3p	-0.34
LSP1	331-3p	-0.38
MAFK	16-5p	-0.54
MAP2K7	331-3p	-0.32
MAP4	454-3p	-0.34
MAP7	16-5p	-0.41
MBNL1	454-3p	-0.41
MED20	331-3p	-0.55
MEMO1	454-3p	-0.33
MIB1	16-5p	-0.37
MIER1	454-3p	-0.54
MPHOSPH9	16-5p	-0.31
MRPL35	409-3p	-0.32
MSI1	331-3p	-0.34
MSMO1	454-3p	-0.33
MXD1	454-3p	-0.45
MYB	454-3p	-0.39
N4BP1	16-5p	-0.58
NABP1	454-3p	-0.45
NAPG	16-5p	-0.3
NAT8L	16-5p	-0.3
NCS1	16-5p	-0.33
NHLH2	454-3p	-0.37
NPAS3	16-5p	-0.3
NPTN	454-3p	-0.37
NRP2	331-3p	-0.39
NSG1	16-5p	-0.39
NUP50	16-5p	-0.31
NXPH1	16-5p	-0.38
PABPN1	331-3p	-0.34
PDCD11	16-5p	-0.42
PEX5L	454-3p	-0.32
PHAX	454-3p	-0.3
PHF19	16-5p	-0.83
PIEZO1	16-5p	-0.38
PIGA	454-3p	-0.57
PIM1	16-5p	-0.39
PLAA	454-3p	-0.31
PLAG1	16-5p	-0.52
PLLP	454-3p	-0.32
PLSCR4	16-5p	-0.91
POMP	409-3p	-0.47
POU3F2	454-3p	-0.33
PPM1E	16-5p	-0.48
PPP6C	16-5p	-0.32
PPT2	16-5p	-0.43
PRKAB2	16-5p	-0.33
PRR15	454-3p	-0.36
PSD	454-3p	-0.33
PSME1	331-3p	-0.49
PSME3	331-3p	-0.43
PTEN	454-3p	-0.51
PTHLH	16-5p	-0.37
PTPN4	454-3p	-0.3
RAB10	409-3p	-0.37
RAB9B	16-5p	-0.69
RAD23B	16-5p	-0.37
RAPGEF4	454-3p	-0.33
RASEF	16-5p	-0.33
RASGEF1A	454-3p	-0.38
RASSF8	16-5p	-0.51
RBBP6	16-5p	-0.36
RELN	16-5p	-0.39
REPS1	409-3p	-0.36
RIC8B	331-3p	-0.32
RND2	454-3p	-0.3
RNF11	454-3p	-0.35
RNF122	331-3p	-0.31
RSBN1	16-5p	-0.36
RTN4	16-5p	-0.37
S1PR1	454-3p	-0.3
SALL4	16-5p	-0.5
SCN1A	16-5p	-0.31
SCN2A	16-5p	-0.41
SCN3A	16-5p	-0.34
SCN8A	16-5p	-0.43
SCOC	16-5p	-0.42
SEMA7A	331-3p	-0.39
SESTD1	454-3p	-0.33
SETD3	16-5p	-0.59
SH3GL2	16-5p	-0.51
SIAH1	16-5p	-0.3
SKIDA1	454-3p	-0.67
SLC35D1	454-3p	-0.38
SLC41A2	16-5p	-0.41
SLC8A1	454-3p	-0.38
SLC9A6	16-5p	-0.77
SMARCD1	331-3p	-0.31
SMOC2	454-3p	-0.35
SNAP25	16-5p	-0.38
SNIP1	454-3p	-0.32
SNX11	16-5p	-0.3
SNX16	16-5p	-0.44
SNX21	331-3p	-0.36
SNX5	454-3p	-0.42
SOCS5	16-5p	-0.3
SOWAHC	16-5p	-0.3
SPTLC1	16-5p	-0.31
SSR1	16-5p	-0.31
STX12	454-3p	-0.4
STX17	16-5p	-0.36
SULF1	454-3p	-0.39
SVEP1	16-5p	-0.35
SYNDIG1	16-5p	-0.3
SYNJ1	16-5p	-0.41
SYNRG	16-5p	-0.51
SYT10	16-5p	-0.33
TAB3	16-5p	-0.35
TACC1	16-5p	-0.46
TAF15	16-5p	-0.32
TGFBR3	16-5p	-0.3
TMEM178B	16-5p	-0.34
TMEM255A	16-5p	-0.39
TNRC6B	16-5p	-0.37
TPD52L3	16-5p	-0.41
TSC22D2	16-5p	-0.3
TSPAN18	331-3p	-0.84
UBE2W	454-3p	-0.42
UNC80	16-5p	-0.55
USP48	454-3p	-0.34
UTP11L	409-3p	-0.3
UTS2B	454-3p	-0.31
VCP	331-3p	-0.3
VEGFA	16-5p	-0.55
VTI1B	16-5p	-0.47
WDFY3	454-3p	-0.34
WDR55	331-3p	-0.35
WDR82	16-5p	-0.47
WIF1	16-5p	-0.3
YWHAQ	16-5p	-0.31
ZBTB33	16-5p	-0.31
ZBTB39	16-5p	-0.34
ZBTB44	16-5p	-0.36
ZC3H12B	331-3p	-0.54
ZCCHC24	331-3p	-0.49
ZCCHC3	16-5p	-0.38
ZFPM2	454-3p	-0.4
ZHX1	16-5p	-0.31
ZNF394	331-3p	-0.41
ZNF513	331-3p	-0.72
ZNF652	331-3p	-0.35
ZPLD1	454-3p	-0.35
ZSWIM3	16-5p	-0.31

## Sheet: STable 5_MiRDB targets
Target Gene	Targeting MiRNA	MiRDB Target Score
AAK1	331-3p	66
	454-3p	97
ABCA1	454-3p	71
ABCA13	409-3p	66
ABCB5	16-5p	72
	454-3p	63
ABCB7	454-3p	93
ABCC5	16-5p	72
	454-3p	91
ABCE1	454-3p	83
ABCF3	16-5p	84
ABCG4	16-5p	66
ABHD17A	331-3p	78
ABHD2	16-5p	90
ABHD3	454-3p	86
ABHD5	409-3p	82
ABI2	331-3p	80
ABL2	16-5p	98
ABRAXAS2	454-3p	91
ABTB2	16-5p	75
ACACB	16-5p	64
ACBD3	454-3p	82
ACBD5	454-3p	93
ACOX1	16-5p	85
ACSL1	454-3p	88
ACSL4	16-5p	82
	454-3p	99
ACSS2	16-5p	80
ACTR1A	16-5p	60
ACTR2	16-5p	93
ACVR1	454-3p	99
ACVR1C	409-3p	71
ACVR2A	16-5p	92
ACVR2B	16-5p	84
ADAM12	454-3p	87
ADAM19	331-3p	62
ADAMTS3	16-5p	92
ADAMTS5	16-5p	72
ADAMTS6	16-5p	82
ADAMTSL1	16-5p	70
ADAMTSL3	16-5p	78
ADCY1	331-3p	63
	454-3p	95
ADCY5	16-5p	69
ADGRB3	454-3p	84
ADGRF5	409-3p	78
ADGRL1	16-5p	90
	331-3p	68
ADNP	409-3p	61
ADORA2A	16-5p	63
ADRA1A	454-3p	71
ADRB2	16-5p	89
ADSS	16-5p	74
AFF1	454-3p	69
AFF3	454-3p	69
AFF4	16-5p	72
AGFG1	454-3p	85
AGO1	16-5p	83
	454-3p	92
AGO4	16-5p	92
	454-3p	98
AHCYL2	16-5p	98
AHSA2P	331-3p	69
AIDA	409-3p	89
AJUBA	16-5p	67
AK4	16-5p	90
AKAP1	454-3p	87
AKAP11	454-3p	89
AKAP5	409-3p	70
AKIRIN1	409-3p	86
AKIRIN2	454-3p	85
AKT3	16-5p	98
ALDH1A3	16-5p	75
ALDH3A2	454-3p	87
ALG6	409-3p	71
AMER1	16-5p	91
AMMECR1	16-5p	83
AMOT	16-5p	90
AMOTL1	16-5p	93
ANAPC7	409-3p	86
ANGEL2	454-3p	64
ANGPT1	409-3p	77
ANK2	16-5p	70
ANKIB1	16-5p	61
	454-3p	94
ANKRD13B	16-5p	65
ANKRD13C	454-3p	72
ANKRD33B	16-5p	73
	409-3p	71
ANKRD46	16-5p	84
ANKRD52	454-3p	69
ANKRD6	331-3p	60
ANKS1A	16-5p	89
ANKUB1	16-5p	99
ANLN	16-5p	81
ANO3	16-5p	98
ANO6	331-3p	69
ANXA11	16-5p	86
AP1G1	409-3p	73
	454-3p	63
AP1S2	16-5p	64
AP2A1	331-3p	84
AP2B1	16-5p	65
AP5B1	16-5p	62
APBA1	331-3p	88
APCDD1	454-3p	94
APLN	16-5p	98
APP	16-5p	69
APPL1	454-3p	88
AQP11	16-5p	65
AR	454-3p	92
ARAP2	454-3p	97
AREL1	16-5p	83
ARFGAP2	16-5p	89
ARFGEF1	409-3p	72
	454-3p	77
ARFIP1	454-3p	71
ARFRP1	331-3p	63
ARHGAP1	454-3p	85
ARHGAP12	16-5p	86
	454-3p	95
ARHGAP20	16-5p	85
ARHGAP21	454-3p	92
ARHGAP24	454-3p	60
ARHGAP32	16-5p	89
ARHGAP33	409-3p	68
ARHGAP40	331-3p	77
ARHGAP5	16-5p	72
ARHGDIA	16-5p	94
ARHGEF12	454-3p	62
ARHGEF26	454-3p	88
ARHGEF37	331-3p	90
ARHGEF38	409-3p	70
ARHGEF4	454-3p	87
ARID3A	331-3p	65
ARID4B	454-3p	78
ARID5B	454-3p	74
ARIH1	16-5p	99
ARL2	16-5p	99
ARL3	16-5p	98
ARL6IP1	454-3p	89
ARMCX2	16-5p	84
ARMH4	16-5p	96
ARPC4-TTLL3	331-3p	62
ARPP19	16-5p	82
ARRB1	331-3p	67
ARRDC4	16-5p	62
ARX	454-3p	77
AS3MT	331-3p	65
ASAP2	409-3p	86
ASB1	16-5p	66
ASB7	16-5p	60
ASH1L	16-5p	92
ASNSD1	16-5p	76
ASTN1	16-5p	65
ASXL2	454-3p	86
ATF6	16-5p	83
ATF7	331-3p	78
	409-3p	83
	454-3p	64
ATG10	409-3p	67
ATG13	16-5p	81
ATG14	16-5p	99
	454-3p	87
ATG16L1	454-3p	98
ATG2B	409-3p	74
	454-3p	68
ATG4B	16-5p	74
ATG9A	16-5p	98
ATOH8	331-3p	60
ATP12A	454-3p	86
ATP13A3	16-5p	78
	409-3p	60
ATP1B4	16-5p	74
ATP2B2	454-3p	63
ATP4B	16-5p	63
ATP5MC3	16-5p	66
ATP6V0E1	454-3p	76
ATP6V1B2	454-3p	86
ATP6V1FNB	331-3p	65
ATP7A	16-5p	79
	409-3p	63
ATRX	409-3p	77
ATXN1	454-3p	77
ATXN1L	16-5p	89
ATXN2	16-5p	94
ATXN3	409-3p	60
ATXN3L	409-3p	68
ATXN7L1	16-5p	91
ATXN7L2	16-5p	92
ATXN7L3	16-5p	87
ATXN7L3B	16-5p	83
AVL9	16-5p	93
AXIN2	16-5p	98
B3GALT2	409-3p	68
B3GNT2	16-5p	60
B4GALNT1	454-3p	69
B4GALT1	16-5p	63
B4GALT2	331-3p	77
B4GALT5	409-3p	79
	454-3p	78
B9D1	409-3p	74
BACE1	16-5p	65
BACH2	454-3p	64
BAG4	16-5p	90
BAG5	454-3p	90
BAHD1	454-3p	83
BAIAP2	331-3p	92
BAIAP2L2	331-3p	63
BBX	454-3p	62
BCAP29	16-5p	79
	331-3p	69
BCL11B	16-5p	89
BCL2	16-5p	79
BCL2L2	16-5p	84
BCL2L2-PABPN1	331-3p	76
BCL7A	16-5p	80
BCO1	454-3p	75
BDNF	16-5p	68
BHLHE40	454-3p	77
BHLHE41	454-3p	83
BLCAP	454-3p	94
BLZF1	454-3p	66
BMP3	454-3p	86
BMPR1A	16-5p	82
BMPR2	454-3p	85
BMT2	454-3p	92
BMX	16-5p	65
BOD1L2	454-3p	74
BOLA3	16-5p	77
BORCS6	16-5p	68
BPIFA1	16-5p	69
BPTF	454-3p	92
BRK1	16-5p	63
BRWD1	454-3p	95
BRWD3	454-3p	86
BSN	331-3p	77
BTAF1	16-5p	93
	454-3p	92
BTBD10	454-3p	76
BTBD3	454-3p	93
BTBD7	454-3p	91
BTF3L4	454-3p	88
BTG1	454-3p	91
BTG2	16-5p	85
BTLA	16-5p	69
BTN1A1	16-5p	63
BTN2A1	409-3p	84
BTRC	16-5p	99
BUB1B-PAK6	454-3p	64
BVES	16-5p	60
BZW1	16-5p	88
C11orf24	16-5p	60
C11orf74	409-3p	84
C12orf75	454-3p	79
C12orf76	16-5p	90
C14orf119	409-3p	76
C14orf28	454-3p	62
C15orf40	16-5p	61
C16orf70	454-3p	89
C16orf72	16-5p	76
C17orf58	331-3p	79
C1orf141	409-3p	71
C1orf21	16-5p	90
C1QL3	16-5p	81
C1S	454-3p	79
C2	409-3p	74
C21orf62	409-3p	78
C2CD4C	331-3p	83
C2orf15	454-3p	88
C2orf42	16-5p	98
C2orf72	16-5p	81
C3orf70	409-3p	75
C5orf30	454-3p	90
C5orf47	409-3p	79
C5orf63	16-5p	70
C8orf58	16-5p	66
C8orf82	331-3p	66
C8orf86	16-5p	63
CA13	454-3p	64
CAAP1	16-5p	71
CACNA1E	16-5p	98
CACNA2D1	16-5p	88
CACNA2D4	16-5p	69
CACNB4	16-5p	60
	409-3p	86
CACNG8	331-3p	60
CACUL1	16-5p	92
CADM1	16-5p	60
CADM2	409-3p	66
	454-3p	64
CALHM2	331-3p	61
CALM2	454-3p	88
CALU	16-5p	74
CAMK2A	331-3p	76
CAMK2D	454-3p	61
CAMK4	409-3p	71
CAMSAP1	16-5p	78
CAMSAP2	454-3p	86
CAMTA1	454-3p	77
CAPRIN1	16-5p	88
CAPRIN2	454-3p	96
CAPZA2	16-5p	84
CARD10	16-5p	77
CARM1	16-5p	83
CARNMT1	16-5p	70
CASD1	454-3p	84
CASK	16-5p	99
	331-3p	82
CASP8	454-3p	66
CASR	16-5p	96
CASZ1	16-5p	73
CBFA2T3	16-5p	78
CBFB	454-3p	93
CBLB	454-3p	86
CBX2	16-5p	96
CBX4	16-5p	95
CBX6	16-5p	89
	454-3p	83
CBX7	331-3p	68
CBY1	454-3p	92
CC2D1B	16-5p	91
	454-3p	76
CCDC126	454-3p	94
CCDC141	409-3p	70
CCDC149	16-5p	61
CCDC179	16-5p	63
CCDC18	16-5p	65
CCDC28A	16-5p	63
CCDC43	331-3p	70
CCDC6	16-5p	96
	454-3p	90
CCDC83	16-5p	82
CCDC85A	409-3p	61
CCDC85C	16-5p	78
CCDC88A	454-3p	68
CCDC88C	16-5p	84
CCL28	409-3p	69
CCND1	16-5p	93
CCND2	16-5p	98
CCND3	16-5p	77
	454-3p	67
CCNE1	16-5p	99
CCNJ	16-5p	69
CCNJL	16-5p	81
CCNT1	16-5p	91
CCNT2	16-5p	77
CCNY	454-3p	94
CCT6A	454-3p	74
CD28	16-5p	65
CD2AP	16-5p	93
	454-3p	83
CD3E	16-5p	81
CD40	16-5p	66
CD47	16-5p	92
CD69	454-3p	93
CD80	16-5p	85
CDADC1	454-3p	61
CDC14A	16-5p	62
CDC23	16-5p	69
CDC25A	16-5p	92
CDC27	16-5p	87
CDC37L1	16-5p	88
CDC42EP2	16-5p	68
CDC42EP4	331-3p	90
CDC42SE2	16-5p	91
CDCA4	16-5p	97
CDCP2	331-3p	86
CDHR1	16-5p	82
	331-3p	73
CDK17	16-5p	89
CDK19	454-3p	97
CDK5R1	16-5p	90
CDK8	16-5p	86
CDKL2	454-3p	63
CDNF	409-3p	73
CDS1	454-3p	94
CDS2	16-5p	67
CDV3	16-5p	70
	454-3p	61
CDYL	409-3p	63
CENPO	454-3p	84
CEP120	454-3p	78
CEP170	454-3p	95
CEP19	409-3p	89
CEP55	16-5p	95
	454-3p	75
CEP85L	16-5p	88
CERCAM	454-3p	61
CFAP44	454-3p	61
CFAP45	16-5p	96
CFL2	409-3p	62
	454-3p	84
CGGBP1	454-3p	90
CHAC1	16-5p	95
CHD2	16-5p	92
CHD5	454-3p	97
CHEK1	16-5p	94
CHIC1	16-5p	83
	409-3p	69
	454-3p	77
CHM	409-3p	86
CHMP3	454-3p	84
CHORDC1	16-5p	70
CHPT1	16-5p	89
CHRM2	454-3p	77
CHST1	454-3p	99
CHST11	331-3p	74
CHUK	16-5p	87
CIT	454-3p	77
CKAP2L	409-3p	75
CLCN3	16-5p	75
	454-3p	89
CLCN4	16-5p	89
CLCN5	454-3p	89
CLCN6	454-3p	82
CLDN12	16-5p	83
CLDN2	16-5p	77
CLDND1	409-3p	79
CLEC19A	331-3p	60
CLGN	409-3p	78
CLIP1	454-3p	100
CLN6	454-3p	74
CLOCK	16-5p	91
	409-3p	62
CLSPN	16-5p	69
CLTC	454-3p	89
CLTCL1	454-3p	61
CLU	16-5p	63
CLUH	16-5p	86
CLUL1	454-3p	67
CMC4	16-5p	86
CMPK1	16-5p	89
	454-3p	79
CMTM4	16-5p	66
CMYA5	454-3p	80
CNN2	331-3p	60
CNNM2	16-5p	67
CNOT4	454-3p	88
CNOT6	454-3p	98
CNOT6L	16-5p	96
	454-3p	71
CNOT7	454-3p	86
CNTNAP1	16-5p	80
CNTNAP4	331-3p	91
COA1	454-3p	63
COBLL1	16-5p	82
COG6	331-3p	62
COL12A1	16-5p	89
COL24A1	16-5p	67
COL4A3BP	16-5p	71
COL5A2	409-3p	68
COP1	16-5p	92
COPS7A	16-5p	69
COPS7B	16-5p	86
COX6B2	409-3p	69
COX8C	454-3p	78
CPD	16-5p	86
	409-3p	81
CPEB1	454-3p	100
CPEB2	16-5p	98
	454-3p	83
CPEB3	16-5p	92
	454-3p	91
CPEB4	454-3p	61
CPLX2	331-3p	86
CPPED1	454-3p	69
CPSF2	331-3p	94
CPSF6	16-5p	69
	409-3p	93
CPSF7	16-5p	80
CPT1A	409-3p	85
CRACR2B	16-5p	64
CRADD	331-3p	80
CRCT1	454-3p	67
CREB1	409-3p	70
	454-3p	63
CREB5	454-3p	82
CREBL2	16-5p	78
CREBRF	16-5p	84
	331-3p	80
CREG1	16-5p	74
CRIM1	16-5p	75
	331-3p	63
CRISPLD1	409-3p	76
	454-3p	64
CRKL	16-5p	67
CSDE1	16-5p	91
CSF1	454-3p	62
CSMD1	16-5p	60
	454-3p	94
CSMD3	409-3p	69
CSNK2A1	331-3p	69
CSRNP1	16-5p	90
CSTF3	409-3p	70
CTSK	454-3p	70
CUL2	16-5p	72
CUL3	454-3p	81
CUX1	16-5p	87
CXCR5	16-5p	88
CXorf40B	16-5p	66
CYB561	16-5p	64
CYB561A3	16-5p	99
CYB561D1	16-5p	65
CYBRD1	409-3p	73
CYLD	331-3p	60
	454-3p	76
CYP26B1	16-5p	97
CYP2S1	16-5p	86
CYP2U1	454-3p	88
CYSLTR1	454-3p	96
DAAM1	454-3p	84
DACH1	16-5p	68
DAD1	454-3p	72
DAPK1	454-3p	63
DARS	454-3p	73
DCAF11	331-3p	65
DCAF12L2	409-3p	61
DCAF7	16-5p	70
DCAF8	16-5p	75
	454-3p	82
DCBLD2	454-3p	91
DCLK1	16-5p	99
DCLRE1B	331-3p	93
	409-3p	85
DCN	16-5p	60
DCP1A	16-5p	94
DCP2	454-3p	73
DCUN1D1	16-5p	70
DCUN1D3	454-3p	86
DDO	409-3p	79
DDX3X	16-5p	94
DDX3Y	16-5p	87
DDX6	454-3p	98
DEDD	454-3p	61
DEF8	16-5p	75
DENND1B	16-5p	90
DENND2C	16-5p	86
	409-3p	85
DENND4A	16-5p	84
DENND4C	409-3p	71
	454-3p	90
DENND5A	409-3p	91
DENND6A	16-5p	72
DEPDC1	454-3p	81
DEPDC4	16-5p	87
DEPDC5	16-5p	74
DEPTOR	16-5p	60
DESI1	16-5p	100
	331-3p	75
DGKE	454-3p	97
DGKH	454-3p	82
DHRS7	16-5p	66
DHTKD1	331-3p	81
DHX8	454-3p	75
DIAPH3	454-3p	89
DICER1	454-3p	92
DIP2A	454-3p	70
DIP2C	454-3p	79
DIXDC1	16-5p	93
DLC1	454-3p	89
DLEU7	16-5p	81
DLG1	409-3p	84
DLG2	454-3p	71
DLG5	454-3p	94
DLGAP1	16-5p	68
DLL1	16-5p	92
	454-3p	87
DLL4	16-5p	76
	409-3p	80
DMPK	16-5p	97
DMTF1	16-5p	88
DNAJA2	16-5p	80
DNAJB4	16-5p	97
DNAJC14	331-3p	74
DNAJC16	16-5p	76
	454-3p	97
DNAJC24	16-5p	65
DNAL1	454-3p	86
DNM1L	454-3p	60
DNTTIP2	409-3p	64
DOCK3	454-3p	88
DOHH	331-3p	81
DOLPP1	16-5p	74
DPP8	16-5p	64
	454-3p	68
DPY19L3	409-3p	77
DPY19L4	16-5p	86
DPYSL2	454-3p	88
DRAM1	16-5p	70
DRD1	16-5p	88
	331-3p	65
DSEL	16-5p	60
	454-3p	91
DSG1	454-3p	81
DTHD1	409-3p	63
DTNA	16-5p	61
DUSP5	331-3p	88
DYNC1I1	16-5p	69
DYNC1LI2	16-5p	84
	454-3p	97
DYNLL2	454-3p	87
DYRK1B	16-5p	89
E2F2	454-3p	62
E2F3	16-5p	92
E2F7	16-5p	76
	454-3p	74
EARS2	331-3p	85
EBAG9	409-3p	93
EBF3	454-3p	85
EDA	16-5p	96
	454-3p	71
EDN1	454-3p	90
EFCAB5	16-5p	69
EFHC1	331-3p	65
EFNB2	454-3p	63
EFR3A	454-3p	77
EGLN1	16-5p	88
EGLN3	454-3p	86
EIF2AK3	454-3p	64
EIF3A	16-5p	79
EIF4E	16-5p	64
EIF4E2	454-3p	95
ELAC1	16-5p	84
ELAC2	16-5p	75
ELAVL4	16-5p	64
	409-3p	71
ELF2	409-3p	81
ELK3	454-3p	81
ELK4	16-5p	70
ELL	16-5p	90
ELL2	16-5p	80
ELMO2	16-5p	63
ELMOD1	16-5p	81
ELMSAN1	16-5p	90
ELN	331-3p	79
EMC4	16-5p	73
EML5	409-3p	86
EML6	16-5p	80
EMX2	454-3p	91
EN2	16-5p	73
ENAH	16-5p	80
	454-3p	78
ENDOD1	454-3p	69
ENPP4	454-3p	70
ENPP5	454-3p	98
ENTPD1	16-5p	75
ENTPD5	409-3p	73
ENTPD7	16-5p	75
EOGT	454-3p	88
EPAS1	409-3p	63
EPB41L4B	16-5p	81
EPC1	16-5p	85
EPC2	331-3p	70
	454-3p	89
EPHA1	16-5p	61
EPHA7	16-5p	88
	409-3p	88
EPHB2	16-5p	99
EPOP	331-3p	64
EPS15	454-3p	90
ERAP1	409-3p	78
ERBB2	331-3p	83
ERBB3	454-3p	70
ERBB4	409-3p	70
ERBIN	454-3p	95
ERC1	454-3p	72
ERC2	16-5p	79
ERCC4	454-3p	88
EREG	454-3p	96
ERLIN2	16-5p	69
ERP44	454-3p	89
ESCO2	454-3p	72
ESPN	16-5p	73
ESR1	454-3p	99
ESRP1	16-5p	71
	331-3p	70
ESRRA	16-5p	77
ESRRG	16-5p	72
ESYT3	16-5p	60
ETFRF1	16-5p	74
ETHE1	454-3p	68
ETNK1	16-5p	89
EWSR1	409-3p	60
EXOC3L2	16-5p	88
EXOC5	409-3p	72
	454-3p	73
EXT2	16-5p	84
EXTL3	16-5p	76
EYA1	16-5p	83
EYA4	409-3p	64
EZH1	16-5p	91
F3	454-3p	69
FADS6	331-3p	64
FAM104A	454-3p	86
FAM110C	16-5p	85
FAM120A	409-3p	91
FAM122A	16-5p	78
FAM122B	16-5p	82
FAM126B	409-3p	83
FAM129C	454-3p	73
FAM133B	16-5p	90
FAM135A	16-5p	82
	409-3p	77
	454-3p	70
FAM155A	454-3p	98
FAM155B	454-3p	73
FAM160B1	16-5p	74
FAM160B2	331-3p	70
FAM169A	454-3p	67
FAM189A1	16-5p	66
FAM189B	16-5p	70
FAM19A1	454-3p	85
FAM234A	454-3p	69
FAM234B	409-3p	73
FAM43A	454-3p	74
FAM45A	454-3p	81
FAM49B	331-3p	74
FAM57A	454-3p	93
FAM81A	16-5p	88
FAM89A	16-5p	82
FAM91A1	16-5p	89
FAM98A	454-3p	69
FASN	16-5p	100
FASTK	454-3p	94
FAT3	16-5p	77
	454-3p	91
FAT4	16-5p	73
FBLN7	331-3p	90
FBXL20	16-5p	93
FBXO21	16-5p	99
FBXO28	454-3p	96
FBXO33	16-5p	61
FBXO48	454-3p	94
FBXW11	454-3p	60
FBXW7	16-5p	97
FBXW8	331-3p	70
FCHSD1	16-5p	62
FCHSD2	16-5p	67
FCRL2	16-5p	70
FERMT2	16-5p	90
	454-3p	95
FGD5	331-3p	74
FGF18	16-5p	75
FGF2	16-5p	100
FGF3	409-3p	82
FGF7	16-5p	99
FGF9	16-5p	81
FGFR1	16-5p	95
FIBIN	454-3p	90
FIGN	409-3p	79
FIGNL2	331-3p	84
FKBP1A	16-5p	76
FLI1	454-3p	79
FLT3	16-5p	84
FLT3LG	331-3p	63
FMC1	454-3p	85
FMR1	454-3p	99
FN3KRP	409-3p	66
FNDC10	331-3p	61
FNDC3B	16-5p	70
FNTA	16-5p	81
FOSL1	16-5p	65
	454-3p	87
FOXF2	454-3p	84
FOXK1	16-5p	93
FREM2	409-3p	67
FRMD6	454-3p	88
FRMPD1	16-5p	69
FRS2	16-5p	61
FRY	16-5p	69
FRYL	16-5p	63
FRZB	454-3p	94
FSD1L	454-3p	80
FSTL4	16-5p	62
FSTL5	454-3p	87
FURIN	16-5p	71
FUT9	409-3p	70
	454-3p	89
FXR2	331-3p	65
FYCO1	454-3p	70
FYN	454-3p	86
FZD1	409-3p	77
FZD6	16-5p	72
	454-3p	95
G0S2	16-5p	81
	454-3p	89
G2E3	16-5p	92
G3BP2	454-3p	88
GAB1	409-3p	75
GABARAPL1	16-5p	96
GABRA1	16-5p	63
GABRA3	454-3p	68
GABRP	16-5p	62
GABRR1	454-3p	68
GAD1	331-3p	63
GAD2	409-3p	63
GADD45A	454-3p	85
GALNT1	409-3p	82
GALNT13	16-5p	94
GALNT7	16-5p	86
GAP43	454-3p	64
GAREM1	16-5p	99
	454-3p	94
GATA2	409-3p	77
GATAD2A	16-5p	91
GATAD2B	16-5p	66
GCA	409-3p	67
GCC2	16-5p	85
GDA	454-3p	61
GDAP2	331-3p	60
GDE1	409-3p	69
GEN1	16-5p	67
GFAP	16-5p	86
GGA1	454-3p	72
GGA3	16-5p	83
GHR	16-5p	93
GINS3	409-3p	66
GJA1	454-3p	100
GJB4	331-3p	75
GLCE	16-5p	64
GLP2R	454-3p	67
GLRX	16-5p	77
GLS2	16-5p	88
GLUD1	16-5p	62
GLYATL1	454-3p	62
GLYATL3	16-5p	72
GMNC	454-3p	79
GNA11	331-3p	72
GNA12	16-5p	65
GNAI3	16-5p	79
GNAL	409-3p	62
GNAQ	16-5p	78
GNAT1	16-5p	88
GNAZ	331-3p	78
GNB5	331-3p	68
GOLGA1	16-5p	78
GOLT1B	16-5p	76
GORASP2	409-3p	72
GPATCH2L	409-3p	67
GPATCH8	16-5p	95
	454-3p	71
GPBP1	409-3p	75
GPCPD1	454-3p	64
GPN1	16-5p	85
GPR12	409-3p	72
GPR155	409-3p	67
GPR158	454-3p	72
GPR55	331-3p	64
GPR63	16-5p	98
GPR65	454-3p	81
GPR85	409-3p	60
GPSM2	409-3p	76
GRB10	16-5p	67
	409-3p	66
GRB2	16-5p	64
GRHL1	331-3p	77
GRHL3	409-3p	84
GRIK3	331-3p	83
GRK3	16-5p	69
GRM1	16-5p	60
GRM7	16-5p	97
GRPR	16-5p	61
GSTCD	16-5p	89
GTF2H1	454-3p	90
GUCY1A2	409-3p	89
GZMK	454-3p	60
HARS2	16-5p	64
HAS2	16-5p	70
HBP1	409-3p	73
	454-3p	74
HBS1L	331-3p	67
	454-3p	63
HCFC2	454-3p	96
HECA	454-3p	83
HECTD1	16-5p	87
	454-3p	61
HECTD4	16-5p	81
HECW2	454-3p	87
HEG1	454-3p	86
HELZ	16-5p	84
HEPHL1	16-5p	87
HERC1	409-3p	61
HERC6	16-5p	88
HHEX	454-3p	63
HHIPL2	409-3p	74
HHLA1	331-3p	64
HIGD1A	16-5p	89
HINFP	331-3p	75
HIPK2	16-5p	95
HIPK3	16-5p	62
HIVEP2	454-3p	86
HMBOX1	16-5p	83
HMGA1	16-5p	88
HMGA2	16-5p	78
	409-3p	62
HMGXB3	331-3p	76
HOXA10	16-5p	86
HOXA3	454-3p	82
HOXC4	331-3p	76
HOXC8	16-5p	66
HOXD1	454-3p	88
HPCAL4	16-5p	73
HPRT1	454-3p	97
HPSE2	16-5p	76
HR	331-3p	74
HS3ST5	454-3p	89
HS6ST2	331-3p	83
HSPA13	409-3p	71
HSPA14	409-3p	64
HSPA1B	16-5p	68
HSPA4L	16-5p	93
HSPA8	16-5p	69
	454-3p	85
HSPE1-MOB4	16-5p	79
HSPG2	16-5p	93
HTR1E	409-3p	75
HTR2A	16-5p	97
HTR4	16-5p	87
IARS	16-5p	86
ICOSLG	331-3p	73
ID1	331-3p	63
IER3IP1	454-3p	75
IER5L	454-3p	62
IFI27	331-3p	64
IFIT2	409-3p	90
IFT74	16-5p	92
IGF1	454-3p	99
IGF1R	16-5p	82
IGF2BP1	331-3p	76
IGF2R	16-5p	82
IGSF23	16-5p	63
IGSF3	454-3p	83
IHH	16-5p	83
IKBKB	16-5p	89
IKZF5	454-3p	81
IL10RA	16-5p	76
IL15	454-3p	91
IL1RAP	454-3p	91
IL7R	16-5p	82
ILDR2	16-5p	90
IMPACT	409-3p	80
IMPDH1	454-3p	94
ING2	454-3p	97
INHBB	454-3p	81
INO80	331-3p	66
	454-3p	86
INPP5F	409-3p	79
INSIG1	454-3p	87
INSL3	331-3p	77
INSR	16-5p	91
INSYN2	16-5p	73
IP6K1	16-5p	73
IP6K2	409-3p	68
IPO7	16-5p	98
IPO9	16-5p	67
IPPK	16-5p	95
IQCH	331-3p	61
IQCJ-SCHIP1	409-3p	91
IQGAP2	454-3p	74
IRAK2	16-5p	77
IRF1	454-3p	96
IRF2BP2	16-5p	62
IRF8	454-3p	64
IRS1	16-5p	71
ISLR	16-5p	89
ISM2	16-5p	81
ISOC1	16-5p	60
IST1	16-5p	76
ITGA10	16-5p	62
ITGB3	409-3p	80
ITGB8	454-3p	94
ITPR1	16-5p	65
	454-3p	93
ITPRIPL2	454-3p	89
IVNS1ABP	16-5p	88
JADE1	454-3p	93
JADE2	331-3p	76
JARID2	16-5p	90
	454-3p	96
JMY	454-3p	82
JPH1	409-3p	65
JPH3	16-5p	94
KALRN	454-3p	69
KANK1	16-5p	93
KANSL1	409-3p	91
KATNBL1	454-3p	80
KBTBD2	16-5p	79
KBTBD8	454-3p	98
KCNA4	454-3p	92
KCNA7	331-3p	76
KCNAB1	16-5p	68
KCNC2	16-5p	63
	409-3p	74
KCNE4	331-3p	63
KCNG4	16-5p	88
KCNH1	409-3p	65
KCNIP1	16-5p	64
KCNJ10	409-3p	61
	454-3p	77
KCNJ2	16-5p	98
KCNK10	16-5p	92
	454-3p	79
KCNMA1	16-5p	60
KCNN4	16-5p	86
KCNQ5	16-5p	77
KCNT2	409-3p	65
KCNU1	16-5p	76
KCTD8	16-5p	83
KDELR1	331-3p	78
KDM2A	454-3p	93
KDM7A	409-3p	78
KDSR	16-5p	97
KHNYN	331-3p	66
KIAA0319L	454-3p	67
KIAA1191	454-3p	83
KIAA1211	454-3p	94
KIAA1217	454-3p	81
KIF13A	454-3p	95
KIF1B	16-5p	98
KIF1C	16-5p	78
KIF21A	16-5p	93
KIF23	16-5p	97
KIF3B	16-5p	86
KIF5A	16-5p	80
KIF5B	16-5p	95
KIF5C	16-5p	98
KIT	454-3p	65
KL	16-5p	73
KLF12	409-3p	70
KLF15	409-3p	84
KLF16	331-3p	71
KLF3	454-3p	79
KLF5	409-3p	82
KLF7	16-5p	61
	454-3p	99
KLHDC8A	454-3p	67
KLHDC8B	16-5p	76
KLHL15	16-5p	64
KLHL18	16-5p	76
KLHL2	16-5p	96
KLHL24	409-3p	60
KLHL26	16-5p	68
KLHL3	454-3p	86
KMT2A	16-5p	69
	454-3p	70
KMT2C	454-3p	89
KMT5B	454-3p	60
KPNA1	16-5p	76
KPNA3	16-5p	86
KRAS	409-3p	74
KRT23	454-3p	73
KRT32	331-3p	60
KRT76	454-3p	62
KRT83	331-3p	63
KRTAP11-1	16-5p	92
KRTAP26-1	454-3p	86
KRTAP4-6	16-5p	91
KRTAP7-1	409-3p	92
KSR1	331-3p	83
KSR2	331-3p	69
KY	16-5p	72
L3MBTL3	409-3p	60
LAMC1	16-5p	84
LAMP3	16-5p	92
LAMTOR4	16-5p	64
LANCL2	409-3p	95
LARGE2	16-5p	91
LARP1	409-3p	62
LATS1	16-5p	95
LATS2	16-5p	75
LBR	454-3p	65
LCLAT1	409-3p	60
	454-3p	71
LCOR	16-5p	80
	454-3p	71
LCORL	454-3p	97
LDLR	454-3p	97
LDLRAD2	16-5p	83
	331-3p	72
LDLRAD4	16-5p	68
	454-3p	89
LEP	331-3p	65
LGALSL	454-3p	99
LGI2	16-5p	65
LGR5	16-5p	86
LGSN	409-3p	60
LHFPL4	16-5p	61
LHX2	409-3p	75
LHX3	16-5p	79
LHX9	409-3p	68
LIPA	454-3p	78
LIPE	16-5p	70
LITAF	16-5p	92
LMF2	331-3p	64
LMLN	454-3p	91
LMO3	409-3p	75
LMO4	409-3p	82
LMTK2	454-3p	62
LNPEP	454-3p	62
LOC100130451	16-5p	82
LOC390877	16-5p	78
LONP2	454-3p	62
LONRF1	454-3p	79
LONRF3	454-3p	96
LOXHD1	331-3p	81
LPGAT1	454-3p	80
LRCH1	331-3p	67
LRIF1	409-3p	74
LRIG1	16-5p	90
	454-3p	97
LRIG2	16-5p	94
LRP12	454-3p	87
LRP1B	16-5p	75
LRP2	16-5p	85
	454-3p	87
LRP4	454-3p	79
LRP6	16-5p	88
	409-3p	71
	454-3p	92
LRP8	454-3p	93
LRRC27	16-5p	68
LRRC3B	409-3p	70
LRRC7	16-5p	68
LRRFIP2	16-5p	78
LRRK1	16-5p	91
LRRK2	454-3p	83
LRRN3	16-5p	94
LRRN4CL	409-3p	87
LRRTM2	454-3p	88
LSM11	16-5p	99
LSM5	409-3p	64
LSMEM1	454-3p	83
LURAP1L	16-5p	97
LUZP1	16-5p	99
LY75	454-3p	96
LY9	16-5p	75
LYNX1	16-5p	71
LYPLA2	16-5p	83
LYPLAL1	16-5p	67
LYRM9	454-3p	63
M6PR	16-5p	67
MACC1	331-3p	60
MAF	454-3p	90
MAFG	331-3p	62
MAFK	16-5p	67
MAMSTR	16-5p	97
MAN2A2	16-5p	85
MAP1B	454-3p	66
MAP2K1	16-5p	95
MAP2K3	16-5p	64
MAP2K7	331-3p	69
MAP3K12	454-3p	93
MAP3K13	16-5p	90
MAP3K14	331-3p	81
MAP3K19	409-3p	65
MAP3K20	454-3p	85
MAP3K21	16-5p	71
MAP3K4	16-5p	61
MAP3K7	16-5p	72
MAP3K9	16-5p	84
	331-3p	60
	454-3p	77
MAP4K4	409-3p	62
MAP7	16-5p	82
	409-3p	65
	454-3p	62
MAP7D2	454-3p	68
MAPK1	454-3p	96
MAPK10	454-3p	69
MAPK8	16-5p	70
	454-3p	66
MAPK9	16-5p	73
MAPRE1	16-5p	78
MARCHF4	16-5p	74
MARCHF6	409-3p	63
MARK3	454-3p	72
MASP1	16-5p	86
MASTL	409-3p	67
	454-3p	77
MAT2B	454-3p	83
MATR3	409-3p	69
MB21D2	454-3p	95
MBD2	454-3p	93
MBD4	454-3p	66
MBD6	331-3p	60
MBNL1	409-3p	61
	454-3p	95
MBNL2	16-5p	81
MBNL3	454-3p	93
MCTP1	454-3p	83
MCU	16-5p	87
MDFIC	454-3p	97
MDM4	454-3p	100
MDN1	16-5p	79
ME2	409-3p	60
MECP2	454-3p	98
MED12L	454-3p	80
MED14OS	16-5p	73
MED26	16-5p	89
MEGF9	409-3p	66
MEIS1	331-3p	71
MEIS2	331-3p	78
MEMO1	454-3p	97
MEOX2	16-5p	92
	454-3p	79
MET	454-3p	95
METTL4	454-3p	69
METTL8	16-5p	68
MEX3C	16-5p	92
MFAP5	16-5p	71
MFF	409-3p	67
	454-3p	76
MFN2	16-5p	93
MFSD6	454-3p	97
MGAT4A	16-5p	99
MIB1	16-5p	81
MID1IP1	454-3p	92
MID2	409-3p	64
MIEF2	16-5p	63
MIER1	454-3p	98
MIER3	454-3p	71
MIGA1	16-5p	81
	454-3p	83
MIGA2	454-3p	91
MINDY2	16-5p	72
	454-3p	60
MINK1	331-3p	77
MKNK1	16-5p	89
MKX	16-5p	95
MLLT10	331-3p	73
	454-3p	76
MLLT6	331-3p	63
	454-3p	96
MLYCD	16-5p	77
MMD	16-5p	78
	409-3p	71
MMD2	409-3p	73
MME	409-3p	76
MMGT1	454-3p	88
MMS19	16-5p	73
MNT	16-5p	89
	331-3p	64
MOB3B	16-5p	98
MOB4	16-5p	88
MOCS3	409-3p	68
MOG	454-3p	77
MOV10	16-5p	84
MPHOSPH9	454-3p	96
MPP6	409-3p	70
MPP7	409-3p	60
MPRIP	409-3p	60
MREG	454-3p	68
MRPL35	409-3p	64
MRPL43	331-3p	64
MRPL57	409-3p	82
MRRF	331-3p	83
MS4A14	331-3p	85
MS4A15	331-3p	64
MSI1	331-3p	74
MSL1	331-3p	61
MSMO1	454-3p	92
MSRB3	409-3p	62
MTCL1	454-3p	88
MTF2	409-3p	100
MTFR1L	16-5p	87
MTHFR	16-5p	72
MTM1	409-3p	61
MTMR10	454-3p	90
MTMR3	16-5p	98
MTMR4	16-5p	74
MTMR6	454-3p	62
MTMR9	454-3p	78
MTRR	409-3p	89
MXD3	16-5p	76
MYB	16-5p	98
	454-3p	70
MYBL1	16-5p	95
	454-3p	99
MYEF2	16-5p	86
MYLIP	454-3p	68
MYLK	16-5p	96
	409-3p	69
MYLK4	16-5p	62
MYO1D	409-3p	90
MYO1E	331-3p	60
MYO5A	16-5p	93
MYO5B	16-5p	88
MYRIP	16-5p	82
MYT1L	16-5p	80
	454-3p	78
N4BP1	16-5p	96
NAA15	16-5p	75
	409-3p	92
NAA25	16-5p	92
NAA30	454-3p	63
NABP1	454-3p	93
NACC1	331-3p	73
NACC2	16-5p	61
	454-3p	94
NAP1L3	454-3p	73
NAPEPLD	16-5p	71
NAPG	16-5p	96
NAT8L	16-5p	68
NAV1	16-5p	87
NAV2	409-3p	83
NBEA	331-3p	81
NCBP3	16-5p	73
NCKAP5	454-3p	92
NCOR2	331-3p	73
NCS1	16-5p	84
NDP	16-5p	68
NDUFAF7	409-3p	70
NEBL	16-5p	74
NECAP1	16-5p	61
NECTIN1	16-5p	99
	331-3p	68
NECTIN3	409-3p	65
	454-3p	96
NEDD9	16-5p	78
NEUROD1	454-3p	79
NEUROG1	454-3p	94
NEXMIF	409-3p	89
	454-3p	77
NF1	16-5p	86
NF2	16-5p	76
NFAM1	331-3p	81
NFATC3	16-5p	85
NFE2L1	16-5p	69
NFIA	454-3p	84
NFIB	454-3p	84
NFKBIZ	409-3p	89
NFRKB	16-5p	62
NFS1	16-5p	67
NHLH2	454-3p	93
NHLRC2	16-5p	92
NHSL1	16-5p	65
	454-3p	66
NISCH	16-5p	79
NKAPD1	454-3p	81
NKX2-4	409-3p	75
NLN	331-3p	70
NLRX1	16-5p	76
NME7	454-3p	71
NMUR2	454-3p	73
NOB1	16-5p	86
NOL4	454-3p	65
NOL4L	16-5p	71
NOS1	16-5p	91
NOTCH2	16-5p	77
	331-3p	60
NOX4	454-3p	62
NPAS3	16-5p	72
NPAT	454-3p	80
NPC2	409-3p	90
NPEPL1	454-3p	86
NPNT	454-3p	93
NPPB	409-3p	64
NPTN	454-3p	84
NPTX1	454-3p	61
NR2C2	16-5p	90
NR2C2AP	454-3p	69
NR3C2	454-3p	76
NRARP	16-5p	60
	454-3p	72
NRBF2	454-3p	86
NRBP1	16-5p	83
NRN1	16-5p	90
NRP2	16-5p	83
	331-3p	99
	454-3p	64
NSD2	409-3p	68
NSD3	454-3p	92
NSG1	16-5p	84
NSL1	409-3p	63
NSMCE4A	409-3p	65
NSMF	16-5p	84
NT5C2	409-3p	62
NTRK2	16-5p	69
NUAK1	331-3p	62
NUAK2	16-5p	78
NUCKS1	16-5p	75
NUDT21	409-3p	89
NUFIP2	16-5p	86
	409-3p	82
NUP133	454-3p	67
NUP50	16-5p	99
NXPH1	409-3p	89
OCRL	16-5p	69
ODAPH	16-5p	67
ODF2L	16-5p	65
OGT	16-5p	86
OLR1	409-3p	69
OMG	16-5p	94
ONECUT2	409-3p	78
OOEP	16-5p	94
OR11A1	409-3p	74
ORC4	16-5p	64
OSBPL6	331-3p	75
	454-3p	84
OSCAR	16-5p	73
OSCP1	16-5p	78
OSR2	331-3p	65
OTUB2	16-5p	64
	331-3p	68
OTUD3	454-3p	95
OTUD4	16-5p	80
	331-3p	60
OTUD5	16-5p	75
OTUD6B	409-3p	71
OTX1	16-5p	85
OTX2	454-3p	70
OXR1	409-3p	75
OXTR	409-3p	85
P2RY8	331-3p	67
P3H2	16-5p	94
PABPN1	331-3p	76
PACRG	16-5p	70
PADI3	331-3p	70
PAFAH1B1	16-5p	96
PAFAH1B2	16-5p	96
PAG1	16-5p	88
PAICS	409-3p	64
PAK6	454-3p	84
PAM	16-5p	71
PAN3	454-3p	97
PANK1	16-5p	72
PANK2	16-5p	72
	331-3p	80
PAPPA	16-5p	100
PAQR3	16-5p	71
PARD3	409-3p	65
PARD6B	16-5p	71
PARP12	16-5p	70
PARP8	409-3p	63
PARVA	16-5p	89
PAXBP1	409-3p	63
PCBP4	16-5p	67
PCDH11X	409-3p	70
PCDH11Y	409-3p	71
PCDH15	454-3p	76
PCDH17	16-5p	92
PCDH9	16-5p	89
PCDHA1	16-5p	67
PCDHA10	16-5p	67
PCDHA11	16-5p	67
PCDHA12	16-5p	67
PCDHA13	16-5p	67
PCDHA2	16-5p	67
PCDHA3	16-5p	67
PCDHA4	16-5p	67
PCDHA5	16-5p	67
PCDHA6	16-5p	67
PCDHA7	16-5p	67
PCDHA8	16-5p	67
PCDHA9	409-3p	61
PCDHAC1	16-5p	67
PCDHAC2	16-5p	67
PCDHB4	454-3p	72
PCGF3	409-3p	60
PCGF5	454-3p	67
PCGF6	409-3p	74
PCMT1	16-5p	96
PCNX1	454-3p	88
PDCD1	16-5p	76
PDCD11	331-3p	63
PDCD1LG2	454-3p	71
PDE1C	331-3p	63
PDE3B	16-5p	87
	454-3p	78
PDHX	409-3p	84
PDIA6	16-5p	88
PDIK1L	16-5p	78
	454-3p	89
PDK3	16-5p	71
PDK4	16-5p	85
PDLIM5	16-5p	72
PDPR	16-5p	66
PDS5B	409-3p	69
PDZD11	454-3p	85
PDZD8	16-5p	89
PELI1	454-3p	79
PELI2	16-5p	85
PEX12	16-5p	69
PEX13	16-5p	87
PEX5L	454-3p	91
PFKFB3	454-3p	61
PFKFB4	16-5p	72
PFN2	454-3p	61
PGM2L1	16-5p	62
	454-3p	92
PHACTR2	16-5p	80
	454-3p	83
PHC3	331-3p	75
	409-3p	68
PHF12	454-3p	86
PHF14	454-3p	97
PHF19	16-5p	100
PHF20	16-5p	68
	454-3p	97
PHF3	454-3p	84
PHIP	16-5p	64
PHKA1	16-5p	79
PHKB	409-3p	62
PHLPP1	331-3p	96
PHYHIPL	409-3p	61
PIANP	454-3p	69
PIAS2	16-5p	92
PID1	16-5p	80
PIEZO1	16-5p	72
PIGA	454-3p	95
PIGS	454-3p	78
PIK3C2A	454-3p	90
PIK3CB	454-3p	100
PIK3R1	16-5p	88
PIKFYVE	454-3p	92
PIM1	331-3p	69
PIP4P1	16-5p	86
	454-3p	74
PIP4P2	16-5p	89
	454-3p	91
PISD	16-5p	98
PITPNM2	454-3p	72
PITX2	409-3p	65
PLAA	454-3p	88
PLAG1	16-5p	98
PLAGL1	16-5p	62
PLBD2	16-5p	69
PLCB1	454-3p	96
PLCH2	409-3p	85
PLD5	409-3p	62
PLEKHA1	16-5p	84
PLEKHA5	16-5p	64
PLEKHA8	331-3p	86
PLEKHF2	454-3p	79
PLEKHH1	16-5p	61
PLPP1	16-5p	96
PLPP3	16-5p	68
	409-3p	77
PLRG1	16-5p	82
PLS1	16-5p	67
PLSCR4	16-5p	70
PLXNA2	16-5p	78
PLXNA3	331-3p	77
PLXNA4	16-5p	94
PLXNC1	16-5p	93
PMEPA1	454-3p	90
PML	331-3p	80
PNISR	16-5p	74
PNKD	331-3p	63
PNMA8B	331-3p	62
PNPLA6	16-5p	89
PNRC1	454-3p	62
POGZ	454-3p	65
POLDIP3	331-3p	74
POLR3F	16-5p	80
POLR3H	331-3p	72
POM121	331-3p	74
POM121C	16-5p	70
POP7	454-3p	84
POPDC2	331-3p	85
POU2F1	16-5p	91
POU2F2	331-3p	73
POU3F2	454-3p	92
POU4F1	454-3p	90
PPARA	331-3p	63
PPARG	454-3p	91
PPFIA2	16-5p	76
	454-3p	87
PPIF	16-5p	79
PPIL4	16-5p	61
PPM1A	16-5p	91
	409-3p	74
PPM1D	16-5p	73
PPM1E	16-5p	97
PPM1H	16-5p	61
PPM1K	16-5p	67
PPP1R11	16-5p	94
PPP1R15B	454-3p	88
PPP1R2	16-5p	64
PPP1R3D	409-3p	63
PPP1R9A	409-3p	76
PPP2R1B	16-5p	94
PPP2R5B	331-3p	81
PPP2R5C	16-5p	73
PPP2R5E	409-3p	81
PPP6R1	454-3p	80
PPP6R2	454-3p	81
PPP6R3	16-5p	84
PPT2	16-5p	83
PRDM11	16-5p	80
PRDM4	16-5p	89
PRELID3A	409-3p	79
PRKAA1	454-3p	85
PRKAA2	454-3p	73
PRKACB	454-3p	67
PRKAR2A	16-5p	80
PRKCA	409-3p	61
PRKD3	454-3p	88
PRKG1	16-5p	71
PROX1	454-3p	65
PRR13	16-5p	66
PRR27	409-3p	64
PRRC2C	16-5p	88
PRRT4	331-3p	65
PRTG	16-5p	75
PRUNE2	454-3p	93
PSAP	454-3p	95
PSAT1	16-5p	76
PSD	454-3p	85
PSKH1	16-5p	79
PSMA5	16-5p	66
PSMD7	16-5p	63
PTAR1	16-5p	78
PTCH1	16-5p	80
PTEN	454-3p	65
PTGES3	454-3p	80
PTH	16-5p	92
PTP4A1	454-3p	93
PTPN2	331-3p	96
PTPN3	16-5p	96
PTPN4	16-5p	100
	409-3p	64
	454-3p	83
PTPN7	331-3p	82
PTPRD	16-5p	84
	454-3p	79
PTPRG	454-3p	94
PTPRJ	16-5p	77
PTPRM	16-5p	61
PTPRR	16-5p	94
PURA	409-3p	65
PURG	454-3p	87
PWWP2B	16-5p	74
PXDN	454-3p	79
PXK	454-3p	79
PXYLP1	454-3p	79
QKI	16-5p	88
	454-3p	76
R3HDM1	454-3p	87
RAB10	16-5p	78
	409-3p	95
RAB11FIP1	16-5p	73
RAB11FIP2	16-5p	97
RAB12	454-3p	90
RAB14	454-3p	74
RAB1B	331-3p	60
RAB23	16-5p	66
RAB30	16-5p	84
	409-3p	82
	454-3p	84
RAB34	454-3p	64
RAB35	16-5p	66
RAB37	331-3p	71
RAB3IP	16-5p	62
RAB40AL	16-5p	78
RAB40B	16-5p	69
RAB4B	16-5p	68
RAB5A	454-3p	96
RAB5B	454-3p	64
RAB9A	16-5p	85
RAB9B	16-5p	91
	454-3p	74
RACGAP1	331-3p	76
	454-3p	94
RAD23B	16-5p	92
RAD50	16-5p	81
RAD51B	454-3p	81
RAD54L2	331-3p	66
RAD9A	16-5p	62
RAF1	16-5p	79
RAI2	454-3p	91
RALA	331-3p	82
	454-3p	73
RALBP1	454-3p	79
RALGPS2	454-3p	98
RAP2B	409-3p	62
RAP2C	16-5p	64
	454-3p	99
RAPGEF4	454-3p	92
RAPGEFL1	16-5p	69
RAPH1	16-5p	77
RARB	16-5p	91
RASA1	454-3p	84
RASD1	454-3p	90
RASEF	16-5p	88
RASGEF1A	454-3p	78
RASGEF1B	16-5p	98
RASGRF2	454-3p	61
RASGRP3	409-3p	73
RASSF2	454-3p	76
RASSF8	16-5p	97
RBBP6	16-5p	88
RBBP8	454-3p	87
RBFA	331-3p	60
	409-3p	62
RBFOX2	454-3p	61
RBM12	16-5p	85
RBM17	454-3p	73
RBM20	16-5p	72
	454-3p	67
RBM24	16-5p	84
RBM25	454-3p	92
RBM4	454-3p	62
RBM44	409-3p	72
RBM46	409-3p	92
RBM6	16-5p	88
RBMS1	16-5p	68
RBMS2	16-5p	60
RBPJ	16-5p	93
RBSN	16-5p	64
RCOR2	409-3p	88
RCOR3	409-3p	72
	454-3p	61
RDH13	16-5p	65
RDX	409-3p	62
RECK	16-5p	98
RECQL5	331-3p	85
REEP1	454-3p	70
RELN	16-5p	89
	409-3p	66
REPS1	409-3p	94
RET	16-5p	87
	454-3p	76
RETREG2	16-5p	92
RFK	16-5p	86
RFX3	16-5p	96
	409-3p	61
RFX7	454-3p	96
RGMA	16-5p	81
RGS21	409-3p	64
RGS6	331-3p	81
RGS8	16-5p	67
RHPN2	16-5p	65
RIC1	16-5p	78
RIC8B	331-3p	69
RICTOR	16-5p	85
RIF1	16-5p	81
RIMKLB	16-5p	84
RIMS1	454-3p	60
RIMS3	16-5p	69
	331-3p	65
RIMS4	331-3p	86
RLIM	454-3p	70
RNF10	16-5p	92
RNF125	16-5p	72
RNF138	16-5p	65
RNF144B	16-5p	96
	331-3p	65
RNF145	454-3p	94
RNF183	16-5p	71
RNF187	409-3p	70
RNF216	454-3p	95
RNF217	16-5p	94
RNF219	331-3p	83
RNF38	454-3p	96
RNF41	16-5p	72
RNF43	16-5p	75
RNF44	331-3p	65
RNMT	409-3p	77
RO60	454-3p	98
ROBO2	454-3p	91
ROCK2	16-5p	89
RORA	16-5p	81
RORB	409-3p	81
RPL36A	454-3p	65
RPP14	331-3p	76
RPS6KA3	16-5p	93
RPS6KA5	454-3p	99
RPS6KA6	16-5p	91
RPS6KB1	16-5p	61
RPTN	331-3p	83
RRAGD	454-3p	92
RREB1	16-5p	88
RRH	409-3p	84
RRP15	409-3p	64
RS1	16-5p	89
RSBN1	16-5p	82
RSPO3	16-5p	86
	409-3p	80
RTCA	454-3p	96
RTF1	16-5p	78
RTN1	454-3p	92
RTN3	16-5p	76
RTN4	16-5p	82
RUBCNL	16-5p	70
RUNDC1	454-3p	75
RUNDC3B	16-5p	87
RUNX1T1	16-5p	85
RUNX2	454-3p	75
RUNX3	454-3p	92
RYBP	16-5p	65
S1PR2	454-3p	69
SACM1L	409-3p	71
SALL1	16-5p	91
	409-3p	87
SALL3	16-5p	82
	454-3p	89
SALL4	16-5p	96
SAMD10	16-5p	80
SAMD12	331-3p	80
SAMD14	331-3p	76
SAMD4A	16-5p	60
SAMD8	409-3p	77
	454-3p	88
SAP18	454-3p	69
SAR1B	454-3p	96
SARM1	16-5p	60
	331-3p	87
SATB2	16-5p	73
	454-3p	73
SAV1	16-5p	84
	409-3p	85
SBF2	454-3p	97
SBNO1	454-3p	83
SC5D	454-3p	68
SCAF11	16-5p	70
SCAI	16-5p	78
SCHIP1	409-3p	83
SCN11A	409-3p	75
SCN3A	454-3p	60
SCN8A	16-5p	98
SCOC	16-5p	88
SCP2	409-3p	66
SCUBE3	16-5p	75
	454-3p	85
SEC14L4	16-5p	66
SEC22B	409-3p	83
SEC23B	454-3p	62
SEC24A	16-5p	96
SEC61A1	16-5p	71
SEC62	409-3p	72
SECISBP2L	409-3p	69
	454-3p	99
SEH1L	16-5p	84
SEL1L3	16-5p	93
	454-3p	95
SEMA3A	16-5p	90
SEMA3D	16-5p	81
SEMA5B	16-5p	89
SEMA6D	16-5p	96
SEMA7A	331-3p	92
SENP5	16-5p	67
SEPT2	16-5p	90
SERBP1	16-5p	89
	454-3p	85
SERINC3	454-3p	97
SERPINA10	409-3p	83
SERPINE1	454-3p	70
SESN1	16-5p	86
SESTD1	16-5p	81
	454-3p	81
SETD3	16-5p	95
SETD7	454-3p	72
SFMBT1	454-3p	89
SGCA	16-5p	68
SGCZ	409-3p	65
SGK1	16-5p	89
SGMS2	454-3p	62
SH2D2A	16-5p	62
SH3BGRL3	409-3p	61
SH3D19	454-3p	96
SH3GL2	16-5p	81
SH3TC2	409-3p	74
SHANK2	454-3p	93
SHISA7	331-3p	61
SHLD2	454-3p	60
SHOC2	16-5p	97
SIAH1	16-5p	80
SIDT1	16-5p	60
SIDT2	16-5p	66
SIK1	16-5p	91
	454-3p	68
SIK1B	16-5p	89
	454-3p	68
SINHCAF	16-5p	70
SIPA1L2	16-5p	87
SIRT4	16-5p	92
SIX4	454-3p	87
SKI	16-5p	89
SKIDA1	454-3p	100
SKIL	16-5p	66
SKP1	454-3p	78
SLAIN1	454-3p	100
SLAMF9	331-3p	92
SLC10A3	454-3p	75
SLC10A4	409-3p	75
SLC10A7	331-3p	60
SLC11A2	16-5p	98
SLC12A2	16-5p	92
SLC12A5	454-3p	80
SLC12A7	454-3p	65
SLC13A1	16-5p	76
	454-3p	60
SLC13A3	16-5p	99
	331-3p	76
SLC15A4	16-5p	79
	409-3p	91
SLC16A6	16-5p	60
SLC1A2	16-5p	78
SLC1A3	409-3p	86
SLC20A2	16-5p	92
SLC24A3	16-5p	70
SLC25A22	16-5p	72
SLC25A37	16-5p	95
SLC2A13	409-3p	67
SLC2A14	16-5p	83
SLC2A3	16-5p	82
SLC2A4RG	454-3p	90
SLC30A8	16-5p	72
SLC35A3	409-3p	82
SLC35A4	16-5p	72
SLC35B2	16-5p	79
SLC35D1	454-3p	80
SLC35G1	16-5p	86
SLC36A1	16-5p	90
SLC38A2	454-3p	67
SLC38A4	16-5p	66
SLC39A10	16-5p	86
	454-3p	64
SLC39A9	16-5p	77
SLC41A1	409-3p	60
SLC44A1	454-3p	93
SLC4A4	16-5p	87
SLC4A7	16-5p	60
SLC4A8	16-5p	63
SLC6A11	16-5p	87
SLC6A4	16-5p	77
	454-3p	68
SLC6A6	454-3p	96
SLC7A1	331-3p	62
SLC9A1	331-3p	70
SLC9A2	454-3p	73
SLC9A6	16-5p	98
SLF2	454-3p	69
SLIT2	16-5p	92
SLITRK1	16-5p	68
SLITRK6	16-5p	64
SLMAP	454-3p	92
SMAD2	409-3p	82
SMAD4	454-3p	77
SMAD7	16-5p	92
SMAP1	454-3p	80
SMARCD2	454-3p	88
SMCR8	454-3p	62
SMIM13	16-5p	88
SMIM21	16-5p	63
SMOC1	454-3p	93
SMOC2	454-3p	79
SMPD1	16-5p	64
SMURF1	16-5p	95
SMURF2	16-5p	82
SNAP25	454-3p	80
SNAP47	454-3p	82
SNAPIN	454-3p	61
SNIP1	16-5p	67
	454-3p	83
SNPH	331-3p	79
	454-3p	85
SNRK	16-5p	77
SNRPB2	16-5p	88
SNRPE	454-3p	61
SNTB2	16-5p	84
SNX16	16-5p	88
SNX17	331-3p	61
SNX2	454-3p	86
SNX27	454-3p	74
SNX29	16-5p	60
SNX31	454-3p	84
SNX5	454-3p	90
SOBP	16-5p	86
SOCS1	331-3p	85
SOCS5	454-3p	89
SOCS6	16-5p	93
	454-3p	71
SOD2	331-3p	80
SOGA1	331-3p	77
SON	16-5p	86
	454-3p	67
SOS2	16-5p	74
	454-3p	99
SOX4	454-3p	75
SOX6	16-5p	83
SPAG7	16-5p	86
SPART	454-3p	91
SPATA2	454-3p	95
SPEN	454-3p	87
SPHK2	454-3p	87
SPIRE1	454-3p	79
SPOCK1	454-3p	92
SPOP	331-3p	82
SPOPL	454-3p	78
SPRED1	16-5p	98
	454-3p	79
SPRTN	16-5p	75
SPRY4	16-5p	70
SPRYD3	16-5p	99
SPSB4	16-5p	69
SPTBN2	16-5p	87
[truncated: 482 more rows]

## Sheet: STable 6_IPA
© 2000-2021 QIAGEN. All rights reserved.
Ingenuity Canonical Pathways	p-value	B-H q-value (1% FDR)	-Log(p-value)	-Log(q-value)	Ratio	Predicted gene targets for AD CSF EV miRNAs in the canonical pathway
Senescence Pathway	1e-16	5.57e-14	16	13.2541	0.263	ACVR1,ACVR1C,ACVR2A,ACVR2B,AKT3,ANAPC7,ASXL2,BHLHE40,BMPR2,CACNA1E,CACNA2D1,CACNA2D4,CACNB4,CACNG8,CALM1 (includes others),CAMK4,CBX2,CBX7,CCND1,CCND2,CCND3,CCNE1,CDC23,CDC25A,CDC27,CHEK1,CHUK,DMTF1,E2F2,E2F3,E2F7,EIF4E,ELF2,ELK3,GADD45A,GADD45G,HBP1,HIPK2,IKBKB,KRAS,MAP2K1,MAP2K3,MAP2K7,MAP3K7,MAPK1,MCU,NF1,NFATC3,PCGF6,PDHX,PDK3,PDK4,PHF19,PIK3C2A,PIK3CB,PIK3R1,PML,PPP2R1B,PPP2R5B,PPP2R5C,PPP2R…
TGF-β Signaling	3.16228e-14	7.39152e-12	13.5	11.1313	0.385	ACVR1,ACVR1C,ACVR2A,ACVR2B,BCL2,BMPR1A,BMPR2,GRB2,INHBB,KRAS,MAP2K1,MAP2K3,MAP3K7,MAPK1,MAPK8,MAPK9,PITX2,PMEPA1,RAF1,RALA,RAP2B,RASD1,RUNX2,RUNX3,SERPINE1,SKI,SMAD2,SMAD4,SMAD7,SMURF1,SMURF2,SOS2,TGFB2,TGFBR1,TGFBR2,ZFYVE9,ZNF423
Epithelial Adherens Junction Signaling	3.98107e-14	7.39152e-12	13.4	11.1313	0.312	ACTR2,ACVR1,ACVR1C,ACVR2A,ACVR2B,AKT3,BAIAP2,BMPR2,CFL2,DLL1,FGFR1,FRMD6,FYN,IGF1R,KIF23,KRAS,LATS1,LATS2,MET,NECTIN1,NECTIN3,NF2,NOTCH2,PAK6,PPP2R1B,PPP2R5B,PPP2R5C,PPP2R5E,PRKAA1,PRKAA2,PRKAB2,PTEN,RACGAP1,RALA,RAP2B,RASD1,ROCK2,STK4,TGFB2,TGFBR1,TGFBR2,TGFBR3,VAV2,VCL,WWC1,YAP1,YWHAH,YWHAQ,ZBTB33
Cardiac Hypertrophy Signaling (Enhanced)	1e-12	1.3925e-10	12	9.8562	0.196	ACVR1,ACVR1C,ACVR2A,ACVR2B,ADCY1,ADCY5,ADRA1A,ADRB2,AKT3,ATF6,BMPR2,CACNA1E,CACNA2D1,CACNA2D4,CACNB4,CACNG8,CALM1 (includes others),CAMK2A,CAMK2D,CAMK4,CHUK,DIAPH3,DLG1,EDA,EDN1,EIF4E,FGF18,FGF2,FGF3,FGF7,FGF9,FGFR1,FICD,FZD1,FZD6,GDE1,GHR,GNA11,GNA12,GNAI3,GNAQ,GNB5,IGF1,IGF1R,IKBKB,IL10RA,IL15,IL7R,INPP5F,ITGA10,ITGA2,ITGB3,ITGB8,ITPR1,KRAS,LEP,MAP2K1,MAP2K3,MAP2K7,MAP3K12,MAP3K13,MAP3K14,MAP3K…
PPARα/RXRα Activation	6.30957e-12	7.02886e-10	11.2	9.15312	0.267	ABCA1,ACOX1,ACVR1,ACVR1C,ACVR2A,ACVR2B,ADCY1,ADCY5,BMPR2,CHD5,CHUK,CLOCK,FASN,GHR,GNA11,GNAQ,GRB2,IKBKB,IL1RAP,INSR,IRS1,KRAS,MAP2K1,MAP2K3,MAP2K7,MAP3K14,MAP3K7,MAP4K4,MAPK1,MAPK8,NCOR2,NR2C2,PLCB1,PLCH2,PPARA,PRKAA1,PRKAA2,PRKAB2,PRKACB,PRKAR2A,PRKCA,RAF1,RALA,RAP2B,RASD1,SMAD2,SMAD4,SOS2,TGFB2,TGFBR1,TGFBR2,TGFBR3
Autophagy	1e-11	9.28333e-10	11	9.0323	0.256	AKT3,ATG10,ATG13,ATG14,ATG16L1,ATG2B,ATG4B,ATG9A,BCL2,CALM1 (includes others),CAMK4,CREB1,CREB5,DAPK1,DRAM1,EIF2AK3,FGF2,GABARAPL1,GNAI3,GORASP2,IGF1,INSR,IRS1,MAP2K1,MAP2K7,MAPK1,MAPK10,MAPK8,MAPK9,NRBF2,PIK3C2A,PIK3CB,PIK3R1,PPM1D,PPP2R1B,PPP2R5B,PPP2R5C,PPP2R5E,PRKAA1,PRKAA2,PRKAB2,PRKACB,PRKAR2A,PTEN,RAF1,RALA,SESN1,STX17,TGFB2,TNF,TSC1,VEGFA,VPS33B,VPS41,WIPI2
Pulmonary Fibrosis Idiopathic Signaling Pathway	1.09648e-10	8.72485e-09	9.96	8.05924	0.215	ACVR1,ACVR1C,ACVR2A,ACVR2B,AJUBA,AKT3,BCL2,BMPR2,CCND1,CERT1,COL12A1,COL24A1,COL5A2,EDN1,EFNB2,EZH1,FGF18,FGF2,FGF9,FGFR1,FZD1,FZD6,GNA12,GRB2,ITGA2,JARID2,KRAS,LATS1,LATS2,MAP2K1,MAP2K3,MAP3K7,MAPK1,MAPK10,MAPK8,MAPK9,MTF2,NOTCH2,NOX4,PEX13,PIK3C2A,PIK3CB,PIK3R1,PTEN,RAF1,RALA,RAP2B,RASD1,RBPJ,ROCK2,RPS6KA3,RPS6KA5,RPS6KA6,RPS6KB1,SERPINE1,SMAD2,SMAD4,SOS2,SUZ12,TGFB2,TGFBR1,TGFBR2,TGFBR3,WNT1,W…
Molecular Mechanisms of Cancer	1.47911e-10	1.02983e-08	9.83	7.98723	0.195	ADCY1,ADCY5,AKT3,ARHGEF12,ARHGEF4,BAK1,BCL2,BMP3,BMPR1A,BMPR2,CAMK2A,CAMK2D,CASP8,CCND1,CCND2,CCND3,CCNE1,CDC25A,CDK17,CDK19,CDK8,CHEK1,E2F2,E2F3,E2F7,FYN,FZD1,FZD6,GAB1,GNA11,GNA12,GNAI3,GNAL,GNAQ,GNAT1,GNAZ,GNB5,GRB2,HIPK2,IHH,IRS1,ITGA10,ITGA2,ITGB3,ITGB8,KRAS,LAMTOR3,LRP6,MAP2K1,MAP2K3,MAP3K7,MAPK1,MAPK10,MAPK8,MAPK9,NF1,PAK6,PIK3C2A,PIK3CB,PIK3R1,PLCB1,PRKACB,PRKAR2A,PRKCA,PRKD3,PTCH1,RAF1,R…
GADD45 Signaling	4.2658e-10	2.64006e-08	9.37	7.57839	0.4	ACVR1,ACVR1C,ACVR2A,ACVR2B,CCND1,CCND2,CCND3,CCNE1,GADD45A,GADD45G,MAP2K3,MAP2K7,MAP3K4,MAPK1,MAPK10,MAPK8,MAPK9,POU2F1,SMAD2,SMAD4,TGFB2,TGFBR1,TGFBR2,TNF
Hepatic Fibrosis Signaling Pathway	4.7863e-10	2.66597e-08	9.32	7.57414	0.195	ACVR1,ACVR1C,ACVR2A,ACVR2B,AKT3,BCL2,BMPR2,CACNA1E,CACNA2D1,CACNA2D4,CACNB4,CACNG8,CALM1 (includes others),CAMK4,CCDC88A,CCND1,CD40,CHUK,CREB1,CREB5,EDN1,FGF2,FGFR1,FZD1,FZD6,GNAI3,IKBKB,IL1RAP,IRAK2,ITGA10,ITGA2,ITGB3,ITGB8,KRAS,LEP,LRP6,MAP2K1,MAP2K3,MAP2K7,MAP3K7,MAPK1,MAPK10,MAPK8,MAPK9,MYLK,NOX4,PIK3C2A,PIK3CB,PIK3R1,PPARG,PRKACB,PRKAR2A,PRKCA,PRKD3,PTCH1,PTEN,RAF1,RALA,RAP2B,RASD1,RND2,ROCK…
Synaptogenesis Signaling Pathway	5.62341e-10	2.84749e-08	9.25	7.54554	0.211	ACTR2,ADCY1,ADCY5,AKT3,AP2A1,AP2B1,BDNF,CACNA2D1,CACNB4,CADM1,CALM1 (includes others),CAMK2A,CAMK2D,CAMK4,CNTNAP1,CPLX2,CREB1,CREB5,CRKL,EFNB2,EPHA1,EPHA7,EPHB2,FYN,GRB2,GRM1,GRM7,HSPA8,ITPR1,KALRN,KRAS,LRP8,LRRTM2,MAP1B,MAPK1,NAPG,NECTIN1,NECTIN3,NTRK2,PAFAH1B1,PIK3C2A,PIK3CB,PIK3R1,PRKACB,PRKAR2A,RAB5A,RAB5B,RAF1,RALA,RAP2B,RASD1,RELN,RPS6KB1,SNAP25,SOS2,STX16,STXBP1,STXBP3,STXBP5,SYN3,SYT10,SY…
STAT3 Pathway	8.31764e-10	3.86077e-08	9.08	7.41333	0.281	BCL2,BMPR1A,BMPR2,CDC25A,FGF2,FGFR1,GHR,IGF1,IGF1R,IGF2R,IL10RA,IL7R,INSR,KRAS,MAP2K1,MAP3K12,MAP3K20,MAP3K21,MAP3K9,MAPK1,MAPK10,MAPK8,MAPK9,NTRK2,PIM1,PTPN2,RAF1,RALA,RAP2B,RASD1,SOCS1,SOCS5,SOCS6,TGFB2,TGFBR1,TGFBR2,TGFBR3,VEGFA
Cardiac Hypertrophy Signaling	2.5704e-09	1.10132e-07	8.59	6.95809	0.219	ADCY1,ADCY5,ADRA1A,ADRB2,ADSS2,CACNA1E,CACNA2D1,CACNA2D4,CACNB4,CACNG8,CALM1 (includes others),CAMK4,CREB1,EIF4E,GNA11,GNA12,GNAI3,GNAL,GNAQ,GNAT1,GNAZ,GNB5,GRB2,IGF1,IGF1R,IRS1,KRAS,MAP2K1,MAP2K3,MAP2K7,MAP3K12,MAP3K13,MAP3K14,MAP3K4,MAP3K7,MAP3K9,MAPK1,MAPK10,MAPK8,MAPK9,PIK3C2A,PIK3CB,PIK3R1,PLCB1,PLCH2,PRKACB,PRKAR2A,RAF1,RALA,RAP2B,RASD1,RND2,ROCK2,RPS6KB1,TGFB2,TGFBR1,TGFBR2
Axonal Guidance Signaling	4.57088e-09	1.77731e-07	8.34	6.75024	0.179	ACTR2,ADAM12,ADAM19,ADAMTS3,ADAMTS5,ADAMTS6,AKT3,ARHGEF12,BAIAP2,BDNF,BMP3,CFL2,CRKL,DPYSL2,EFNB2,EIF4E,EPHA1,EPHA7,EPHB2,ERBB2,FYN,FZD1,FZD6,GNA11,GNA12,GNAI3,GNAL,GNAQ,GNAT1,GNAZ,GNB5,GRB2,IGF1,ITGA10,ITGA2,ITGB3,ITGB8,KALRN,KRAS,LNPEP,MAP2K1,MAPK1,MET,MKNK1,MME,NFATC3,NRP2,NTRK2,PAK6,PAPPA,PFN2,PIK3C2A,PIK3CB,PIK3R1,PLCB1,PLCH2,PLXNA2,PLXNA3,PLXNC1,PRKACB,PRKAR2A,PRKCA,PRKD3,PTCH1,RAF1,RALA,RA…
Regulation Of The Epithelial Mesenchymal Transition By Growth Factors Pathway	4.7863e-09	1.77731e-07	8.32	6.75024	0.24	AKT3,CHUK,ERBB2,FGF18,FGF2,FGF3,FGF7,FGF9,FGFR1,FRS2,GAB1,GRB2,HMGA2,IKBKB,KRAS,LATS1,LATS2,MAP2K1,MAP2K3,MAP2K7,MAP3K7,MAPK1,MAPK10,MAPK8,MAPK9,MET,PARD6B,PIK3C2A,PIK3CB,PIK3R1,RAF1,RALA,RAP2B,RASD1,SMAD2,SMAD4,SMURF1,SOS2,TGFB2,TGFBR1,TGFBR2,TNF,TNFSF13B,YAP1,ZEB1,ZEB2
CLEAR Signaling Pathway	1.31826e-08	4.41983e-07	7.88	6.35459	0.207	AKT3,ATP6V0E1,ATP6V1B2,BMPR1A,BMPR2,BMT2,CREB1,CREB5,DEPDC5,EIF2AK3,FGF2,FGFR1,GBA,GHR,IGF1,IGF1R,IGF2R,IKBKB,INSR,ITPR1,KRAS,LAMTOR3,LAMTOR4,M6PR,MAPK1,MAPK9,NRBF2,NTRK2,PIP4P1,PLBD2,PML,PPARA,PPP2R1B,PPP2R5B,PPP2R5C,PPP2R5E,PRKAA1,PRKAA2,PRKAB2,PRKCA,PRKD3,PSAP,RALA,RAP2B,RASD1,RRAGD,SEH1L,SLC36A1,STK4,TGFB2,TGFBR1,TGFBR2,TGFBR3,TLR1,TNF,TSC1,VEGFA,YWHAH,YWHAQ
HIPPO signaling	1.34896e-08	4.41983e-07	7.87	6.35459	0.318	AJUBA,AMOT,BTRC,DLG1,DLG2,DLG5,FAT4,FRMD6,LATS1,LATS2,NF2,PARD3,PPP1R11,PPP1R3D,PPP2R1B,PPP2R5B,PPP2R5C,PPP2R5E,SAV1,SKP1,SMAD2,SMAD4,STK4,WWC1,YAP1,YWHAH,YWHAQ
NGF Signaling	1.99526e-08	5.8187e-07	7.7	6.23517	0.275	AKT3,CHUK,CREB1,CREB5,GAB1,GRB2,IKBKB,KRAS,MAP2K1,MAP3K12,MAP3K13,MAP3K14,MAP3K4,MAP3K7,MAP3K9,MAPK1,MAPK10,MAPK8,MAPK9,PIK3C2A,PIK3CB,PIK3R1,RAF1,RALA,RAP2B,RASD1,ROCK2,RPS6KA3,RPS6KA5,RPS6KA6,RPS6KB1,SMPD1,SOS2
PTEN Signaling	2.04174e-08	5.8187e-07	7.69	6.23517	0.253	AKT3,BCL2,BMPR1A,BMPR2,CCND1,CHUK,CSNK2A1,FGFR1,GHR,GRB2,IGF1R,IGF2R,IKBKB,INPP5F,INSR,ITGA10,ITGA2,ITGB3,ITGB8,KRAS,MAP2K1,MAPK1,NTRK2,OCRL,PIK3CB,PIK3R1,PTEN,RAF1,RALA,RAP2B,RASD1,RPS6KB1,SOS2,SYNJ1,TGFBR1,TGFBR2,TGFBR3,YWHAH
HGF Signaling	2.0893e-08	5.8187e-07	7.68	6.23517	0.265	AKT3,CCND1,CRKL,ELF2,ELK3,GAB1,GRB2,ITGA10,ITGA2,ITGB3,ITGB8,KRAS,MAP2K1,MAP2K7,MAP3K12,MAP3K13,MAP3K14,MAP3K4,MAP3K7,MAP3K9,MAPK1,MAPK10,MAPK8,MAPK9,MET,PIK3C2A,PIK3CB,PIK3R1,PRKCA,PRKD3,RAF1,RALA,RAP2B,RASD1,SOS2
AMPK Signaling	3.46737e-08	9.19679e-07	7.46	6.03636	0.213	ACACB,ADRA1A,ADRB2,AK4,AKT3,CCND1,CHRM2,CPT1A,CREB1,CREB5,FASN,GNA11,GNA12,GNAI3,GNAL,GNAQ,GNAT1,GNAZ,GNB5,INSR,IRS1,LEP,LIPE,MAP2K3,MAP3K7,MAPK1,MLYCD,PFKFB3,PFKFB4,PHLPP1,PIK3C2A,PIK3CB,PIK3R1,PPM1A,PPM1D,PPM1E,PPM1H,PPM1K,PPP2R1B,PPP2R5B,PPP2R5C,PPP2R5E,PRKAA1,PRKAA2,PRKAB2,PRKACB,PRKAR2A,RAB9B,RPS6KB1,SMARCD1,SMARCD2,TSC1
GNRH Signaling	4.16869e-08	1.05544e-06	7.38	5.97657	0.229	ADCY1,ADCY5,CACNA1E,CACNA2D1,CACNA2D4,CACNB4,CACNG8,CALM1 (includes others),CAMK2A,CAMK2D,CAMK4,CREB1,CREB5,GNA11,GNAI3,GNAQ,GNB5,GRB2,ITPR1,KRAS,MAP2K1,MAP2K3,MAP2K7,MAP3K12,MAP3K13,MAP3K14,MAP3K4,MAP3K7,MAP3K9,MAPK1,MAPK10,MAPK8,MAPK9,PAK6,PLCB1,PRKACB,PRKAR2A,PRKCA,PRKD3,RAF1,RALA,RAP2B,RASD1,SOS2
Protein Ubiquitination Pathway	5.49541e-08	1.33084e-06	7.26	5.87587	0.204	BTRC,CDC23,CUL2,DNAJB4,DNAJC14,DNAJC16,DNAJC24,FBXW7,HSPA13,HSPA14,HSPA1A/HSPA1B,HSPA4L,HSPA8,MED20,PSMA5,PSMD7,PSME1,SKP1,SMURF1,SMURF2,THOP1,UBB,UBE2B,UBE2D1,UBE2D2,UBE2D3,UBE2G2,UBE2J1,UBE2K,UBE2Q1,UBE2V1,UBE2W,UBE3B,UBE4A,UBE4B,USP12,USP13,USP14,USP15,USP2,USP25,USP28,USP3,USP31,USP32,USP33,USP38,USP42,USP44,USP47,USP48,USP49,USP6,USP8,USP9X,VHL
FGF Signaling	7.76247e-08	1.80154e-06	7.11	5.74436	0.302	AKT3,CREB1,CREB5,CRKL,FGF18,FGF2,FGF3,FGF7,FGF9,FGFR1,FRS2,GAB1,GRB2,ITPR1,MAP2K1,MAP2K3,MAPK1,MAPK8,MET,PIK3C2A,PIK3CB,PIK3R1,PRKCA,RAF1,RPS6KA5,SOS2
Factors Promoting Cardiogenesis in Vertebrates	1.14815e-07	2.55808e-06	6.94	5.59209	0.242	ACVR1,ACVR1C,ACVR2A,ACVR2B,BMP3,BMPR1A,BMPR2,CAMK2A,CAMK2D,CCND1,CREB1,CREB5,FZD1,FZD6,LRP6,MAP3K7,MAPK10,MAPK8,MAPK9,NOX4,NPPB,PLCB1,PLCH2,PRKCA,PRKD3,ROCK2,SMAD2,SMAD4,TGFB2,TGFBR1,TGFBR2,TGFBR3,WNT1,WNT2B,WNT3A,WNT4,WNT7A
Apelin Endothelial Signaling Pathway	1.25893e-07	2.69702e-06	6.9	5.56912	0.248	ADCY1,ADCY5,AKT3,ANGPT1,APLN,CALM1 (includes others),CAMK4,GNA11,GNA12,GNAI3,GNAL,GNAQ,GNAT1,GNAZ,GNB5,KRAS,MAP2K1,MAPK1,MAPK10,MAPK8,MAPK9,PIK3C2A,PIK3CB,PIK3R1,PLCB1,PRKAA1,PRKAA2,PRKAB2,PRKCA,PRKD3,RAF1,RALA,RAP2B,RASD1,RPS6KB1
Clathrin-mediated Endocytosis Signaling	1.38038e-07	2.84767e-06	6.86	5.54551	0.223	AAK1,ACTR2,AP1G1,AP1S2,AP2A1,AP2B1,ARRB1,CD2AP,CLTC,CLTCL1,CLU,CSNK2A1,DNM1L,EPHB2,EPS15,FGF18,FGF2,FGF3,FGF7,FGF9,GRB2,HSPA8,IGF1,ITGB3,ITGB8,LDLR,MET,MYO1E,PIK3C2A,PIK3CB,PIK3R1,RAB4B,RAB5A,RAB5B,SH3GL2,STAM,STON2,SYNJ1,UBB,USP9X,VEGFA,VEGFD,WASL
Regulation of the Epithelial-Mesenchymal Transition Pathway	1.86209e-07	3.6598e-06	6.73	5.43654	0.221	AKT3,FGF18,FGF2,FGF3,FGF7,FGF9,FGFR1,FRS2,FZD1,FZD6,GAB1,GRB2,HMGA2,KRAS,MAP2K1,MAP2K3,MAP2K7,MAPK1,MET,NOTCH2,PARD6B,PIK3C2A,PIK3CB,PIK3R1,RAF1,RALA,RAP2B,RASD1,RBPJ,SMAD2,SMAD4,SMURF1,SOS2,TGFB2,TGFBR1,TGFBR2,WNT1,WNT2B,WNT3A,WNT4,WNT7A,ZEB1,ZEB2
Role of NFAT in Cardiac Hypertrophy	1.90546e-07	3.6598e-06	6.72	5.43654	0.212	ADCY1,ADCY5,AKAP5,AKT3,CACNA1E,CACNA2D1,CACNA2D4,CACNB4,CACNG8,CALM1 (includes others),CAMK2A,CAMK2D,CAMK4,GNAI3,GNAQ,GNB5,GRB2,IGF1,IGF1R,ITPR1,KRAS,MAP2K1,MAP2K3,MAP2K7,MAP3K7,MAPK1,MAPK10,MAPK8,MAPK9,PIK3C2A,PIK3CB,PIK3R1,PLCB1,PLCH2,PRKACB,PRKAR2A,PRKCA,PRKD3,RAF1,RALA,RAP2B,RASD1,SLC8A1,SOS2,TGFB2,TGFBR1,TGFBR2
Opioid Signaling Pathway	2.51189e-07	4.66374e-06	6.6	5.33127	0.196	ADCY1,ADCY5,AKT3,AP2A1,AP2B1,ARRB1,CACNA1E,CACNA2D1,CACNA2D4,CACNB4,CACNG8,CALM1 (includes others),CAMK2A,CAMK2D,CAMK4,CLTC,CLTCL1,CREB1,CREB5,FYN,GNA11,GNA12,GNAI3,GNAL,GNAQ,GNAT1,GNAZ,GNB5,GRK3,ITPR1,KRAS,MAP2K1,MAP2K3,MAP2K7,MAPK1,NOS1,PDE1C,PLCB1,PRKACB,PRKAR2A,PRKCA,PRKD3,RAF1,RALA,RAP2B,RASD1,RGS21,RGS6,RGS8,RPS6KA3,RPS6KA5,RPS6KA6,RPS6KB1,SLC12A5,SOS2
Oxytocin Signaling Pathway	2.81838e-07	5.06399e-06	6.55	5.29551	0.196	AKT3,ARRB1,ATP2B2,CACNA1E,CACNA2D1,CACNA2D4,CACNB4,CACNG8,CALM1 (includes others),CAMK4,CREB1,CREB5,GAD1,GJA1,GNA11,GNA12,GNAI3,GNAL,GNAQ,GNB5,GRB2,GUCY1A2,ITPR1,KCNT2,KRAS,LEP,LIPE,MAPK1,MAPK10,MAPK8,MAPK9,MFN2,MPRIP,MYLK,OXTR,PIK3C2A,PIK3CB,PIK3R1,PLCB1,PPARA,PPARG,PRKAA1,PRKAA2,PRKAB2,PRKACB,PRKAR2A,PRKCA,PRKD3,PRKG1,RAF1,RALA,RAP2B,RASD1,ROCK2,SOS2
Insulin Receptor Signaling	3.31131e-07	5.76375e-06	6.48	5.23929	0.243	AKT3,CRKL,EIF4E,FYN,GAB1,GRB10,GRB2,INPP5F,INSR,IRS1,KRAS,LIPE,MAP2K1,MAPK1,MAPK8,OCRL,PDE3B,PIK3C2A,PIK3CB,PIK3R1,PPP1R11,PPP1R3D,PRKACB,PRKAR2A,PTEN,RAF1,RALA,RAP2B,RASD1,RPS6KB1,SGK1,SOS2,SYNJ1,TSC1
IGF-1 Signaling	3.71535e-07	6.27106e-06	6.43	5.20266	0.269	AKT3,CSNK2A1,GRB10,GRB2,IGF1,IGF1R,IRS1,KRAS,MAP2K1,MAPK1,MAPK8,PIK3C2A,PIK3CB,PIK3R1,PRKACB,PRKAR2A,RAF1,RALA,RAP2B,RASA1,RASD1,RPS6KB1,SOCS1,SOCS5,SOCS6,SOS2,YWHAH,YWHAQ
BMP signaling pathway	4.0738e-07	6.67384e-06	6.39	5.17562	0.287	BMP3,BMPR1A,BMPR2,CAMK4,CREB1,GRB2,KRAS,MAP2K1,MAP3K7,MAPK1,MAPK10,MAPK8,MAPK9,PITX2,PRKACB,PRKAR2A,RAF1,RALA,RAP2B,RASD1,RUNX2,SMAD4,SMAD7,SMURF1,ZNF423
Glioblastoma Multiforme Signaling	7.76247e-07	1.20103e-05	6.11	4.92045	0.222	AKT3,CCND1,CCND2,CCND3,CCNE1,E2F2,E2F3,E2F7,FZD1,FZD6,GRB2,IGF1,IGF1R,ITPR1,KRAS,MAP2K1,MAPK1,NF1,NF2,PIK3C2A,PIK3CB,PIK3R1,PLCB1,PLCH2,PTEN,RAF1,RALA,RAP2B,RASD1,RND2,RPS6KB1,SOS2,TSC1,WNT1,WNT2B,WNT3A,WNT4,WNT7A
Circadian Rhythm Signaling	7.76247e-07	1.20103e-05	6.11	4.92045	0.194	ADCY1,ADCY5,BDNF,BHLHE40,BHLHE41,BTRC,CACNA1E,CACNA2D1,CACNA2D4,CACNB4,CACNG8,CAMK2A,CAMK2D,CLOCK,CREB1,CREB5,CSNK2A1,EIF4E,FYN,GAD1,GNA11,GNAI3,GNAQ,GNB5,GRPR,GUCY1A2,ITPR1,KRAS,MAP2K1,MAP2K3,MAP2K7,MAPK1,MKNK1,NOS1,NTRK2,PLCB1,PLCH2,PRKAA1,PRKAA2,PRKAB2,PRKACB,PRKAR2A,PRKCA,PRKD3,PRKG1,RAF1,RALA,RAP2B,RASD1,RORA,RORB,RPS6KA5
Reelin Signaling in Neurons	8.51138e-07	1.28131e-05	6.07	4.89235	0.237	ACTR2,AKT3,APP,ARHGEF12,ARHGEF26,ARHGEF37,ARHGEF38,ARHGEF4,CAMK2A,CAMK2D,CDK5R1,CRKL,FYN,LRP8,MAP1B,MAP2K1,MAP2K3,MAP2K7,MAP3K9,MAPK1,MAPK10,MAPK8,MAPK9,NECTIN3,PAFAH1B1,PAFAH1B2,PDK3,PDK4,PIK3C2A,PIK3CB,PIK3R1,RELN,WASL
Sertoli Cell-Sertoli Cell Junction Signaling	9.12011e-07	1.33682e-05	6.04	4.87393	0.209	AKT3,CLDN12,CLDN2,DLG1,GUCY1A2,ITGA10,ITGA2,ITGB3,ITGB8,KRAS,MAP2K1,MAP2K3,MAP2K7,MAP3K12,MAP3K13,MAP3K14,MAP3K20,MAP3K4,MAP3K7,MAP3K9,MAPK1,MAPK10,MAPK8,MAPK9,NECTIN1,NECTIN3,NOS1,PALS2,PLS1,PRKACB,PRKAR2A,PRKG1,PTEN,RAF1,RALA,RAP2B,RASD1,SPTBN2,TGFBR3,TNF,TUBA1A,TUBA4A,VCL
Type II Diabetes Mellitus Signaling	1.02329e-06	1.46147e-05	5.99	4.83521	0.229	ACSBG1,ACSL1,ACSL4,AKT3,CACNA1E,CACNA2D1,CACNA2D4,CACNB4,CACNG8,CHUK,IKBKB,INSR,IRS1,ITPR1,MAP2K7,MAP3K14,MAP3K7,MAPK1,MAPK10,MAPK8,MAPK9,PIK3C2A,PIK3CB,PIK3R1,PPARG,PRKAA1,PRKAA2,PRKAB2,PRKCA,PRKD3,SMPD1,SOCS1,SOCS5,SOCS6,TNF
Role of Tissue Factor in Cancer	1.23027e-06	1.71315e-05	5.91	4.7662	0.25	AKT3,ARRB1,CFL2,CSF1,EIF4E,F10,F3,FYN,GNA11,GNA12,GNAQ,ITGB3,KRAS,MAPK1,PDIA6,PIK3C2A,PIK3CB,PIK3R1,PLCB1,PRKCA,PTEN,RALA,RAP2B,RASD1,RPS6KA3,RPS6KA5,RPS6KA6,RPS6KB1,VEGFA
Neuregulin Signaling	1.51356e-06	2.05299e-05	5.82	4.68761	0.248	AKT3,CDK5R1,CRKL,DCN,ERBB2,ERBB3,ERBB4,ERBIN,EREG,GRB2,ITGA10,ITGA2,ITGB3,ITGB8,KRAS,MAP2K1,MAPK1,PIK3R1,PRKCA,PRKD3,PTEN,RAF1,RALA,RAP2B,RASD1,RNF41,RPS6KB1,SOS2,TMEFF2
Ephrin Receptor Signaling	1.54882e-06	2.05299e-05	5.81	4.68761	0.207	ACTR2,AKT3,ANGPT1,CFL2,CREB1,CREB5,CRKL,EFNB2,EPHA1,EPHA7,EPHB2,FYN,GNA11,GNA12,GNAI3,GNAL,GNAQ,GNAT1,GNAZ,GNB5,GRB2,ITGA10,ITGA2,ITGB3,ITGB8,KALRN,KRAS,MAP2K1,MAP3K14,MAP4K4,MAPK1,PAK6,RAF1,RALA,RAP2B,RASA1,RASD1,ROCK2,SOS2,VEGFA,VEGFD,WASL
IL-8 Signaling	1.58489e-06	2.05299e-05	5.8	4.68761	0.205	AKT3,ANGPT1,BCL2,CCND1,CCND2,CCND3,CHUK,GNA11,GNA12,GNAI3,GNAL,GNAQ,GNAT1,GNAZ,GNB5,IKBKB,IRAK2,ITGB3,KRAS,MAP2K1,MAP4K4,MAPK1,MAPK10,MAPK8,MAPK9,NAPEPLD,NOX4,PIK3C2A,PIK3CB,PIK3R1,PLD5,PRKCA,PRKD3,RAB11FIP2,RAF1,RALA,RAP2B,RASD1,RND2,ROCK2,RPS6KB1,VEGFA,VEGFD
GDNF Family Ligand-Receptor Interactions	1.7378e-06	2.1999e-05	5.76	4.6576	0.289	CREB1,FRS2,GAB1,GRB2,IRS1,ITPR1,KRAS,MAP2K1,MAPK1,MAPK10,MAPK8,MAPK9,PIK3C2A,PIK3CB,PIK3R1,RAF1,RALA,RAP2B,RASA1,RASD1,RET,SOS2
Pancreatic Adenocarcinoma Signaling	2.45471e-06	3.03839e-05	5.61	4.51736	0.238	AKT3,BCL2,CCND1,CCNE1,E2F2,E2F3,E2F7,ERBB2,GRB2,KRAS,MAP2K1,MAPK1,MAPK10,MAPK8,MAPK9,NAPEPLD,PIK3C2A,PIK3CB,PIK3R1,PLD5,RAF1,RALA,RALBP1,SMAD2,SMAD4,TGFB2,TGFBR1,TGFBR2,VEGFA,VEGFD
Human Embryonic Stem Cell Pluripotency	2.75423e-06	3.33501e-05	5.56	4.4769	0.217	ACVR1,AKT3,BDNF,BMP3,BMPR1A,BMPR2,FGF2,FGFR1,FZD1,FZD6,GNA11,GNA12,GNAI3,GNAL,GNAQ,GNAT1,GNAZ,GNB5,NTRK2,PIK3C2A,PIK3CB,PIK3R1,S1PR1,S1PR2,SALL4,SMAD2,SMAD4,SMAD7,TGFB2,TGFBR1,TGFBR2,WNT1,WNT2B,WNT3A,WNT4,WNT7A
α-Adrenergic Signaling	2.88403e-06	3.41788e-05	5.54	4.46624	0.25	ADCY1,ADCY5,ADRA1A,CALM1 (includes others),CAMK4,GNA11,GNA12,GNAI3,GNAL,GNAQ,GNAT1,GNAZ,GNB5,ITPR1,KRAS,MAP2K1,MAPK1,PHKB,PRKACB,PRKAR2A,PRKCA,PRKD3,RAF1,RALA,RAP2B,RASD1,SLC8A1
Endocannabinoid Cancer Inhibition Pathway	3.16228e-06	3.66956e-05	5.5	4.43539	0.224	ADCY1,ADCY5,AKT3,CASP8,CCND1,CCND2,CCND3,CCNE1,CREB1,CREB5,GNAI3,GNAL,GNAQ,GPR55,MAP2K1,MAP2K3,MAP2K7,MAPK1,NOS1,PIK3C2A,PIK3CB,PIK3R1,PRKAA1,PRKAA2,PRKAB2,PRKACB,PRKAR2A,RAF1,ROCK2,SMPD1,SPTLC1,VEGFA,VEGFD
Thrombin Signaling	4.2658e-06	4.84908e-05	5.37	4.31434	0.196	ADCY1,ADCY5,AKT3,ARHGEF12,ARHGEF26,ARHGEF37,ARHGEF38,ARHGEF4,CAMK2A,CAMK2D,CAMK4,CREB1,GATA2,GNA11,GNA12,GNAI3,GNAL,GNAQ,GNAT1,GNAZ,GNB5,GRB2,IKBKB,ITPR1,KRAS,MAP2K1,MAPK1,MPRIP,MYLK,PIK3C2A,PIK3CB,PIK3R1,PLCB1,PLCH2,PRKCA,PRKD3,RAF1,RALA,RAP2B,RASD1,RND2,ROCK2,RPS6KB1,TBP
Glioma Signaling	5.24807e-06	5.84635e-05	5.28	4.23312	0.234	AKT3,CALM1 (includes others),CAMK2A,CAMK2D,CAMK4,CCND1,CCND2,CCND3,E2F2,E2F3,E2F7,GRB2,IGF1,IGF1R,IGF2R,KRAS,MAP2K1,MAPK1,PIK3C2A,PIK3CB,PIK3R1,PRKCA,PRKD3,PTEN,RAF1,RALA,RAP2B,RASD1,SOS2
Colorectal Cancer Metastasis Signaling	5.62341e-06	6.14165e-05	5.25	4.21172	0.185	ADCY1,ADCY5,AKT3,APPL1,ARRB1,CCND1,FZD1,FZD6,GNA11,GNA12,GNAI3,GNAL,GNAQ,GNAT1,GNAZ,GNB5,GRB2,GRK3,KRAS,LRP6,MAP2K1,MAPK1,MAPK10,MAPK8,MAPK9,PIK3C2A,PIK3CB,PIK3R1,PRKACB,PRKAR2A,RALA,RAP2B,RASD1,RND2,SIAH1,SMAD2,SMAD4,SOS2,TGFB2,TGFBR1,TGFBR2,TLR1,TNF,VEGFA,VEGFD,WNT1,WNT2B,WNT3A,WNT4,WNT7A
ID1 Signaling Pathway	6.60693e-06	6.97367e-05	5.18	4.15654	0.2	ACVR1,ACVR1C,ACVR2A,ACVR2B,AKT3,APP,ATF6,BCL2,BHLHE40,BMPR1A,BMPR2,CCND1,CCNE1,CUL3,FGF2,FGFR1,FYN,ID1,IGF1R,KRAS,MAPK1,PIK3C2A,PIK3CB,PIK3R1,PTEN,RAF1,RALA,RAP2B,RASD1,RNF125,SMAD2,SMAD4,TFAP2A,TGFB2,TGFBR1,TGFBR2,TGFBR3,TNF,VEGFA,VEGFD
ERBB Signaling	6.76083e-06	6.97367e-05	5.17	4.15654	0.255	ERBB2,ERBB3,ERBB4,EREG,GRB2,KRAS,MAP2K1,MAP2K3,MAPK1,MAPK10,MAPK8,MAPK9,PAK6,PIK3C2A,PIK3CB,PIK3R1,PRKCA,PRKD3,RAF1,RALA,RAP2B,RASD1,RPS6KB1,SOS2
FLT3 Signaling in Hematopoietic Progenitor Cells	6.76083e-06	6.97367e-05	5.17	4.15654	0.268	AKT3,CREB1,CREB5,EIF4E,FLT3,FLT3LG,GRB2,KRAS,MAP2K1,MAPK1,PIK3C2A,PIK3CB,PIK3R1,RAF1,RALA,RAP2B,RASD1,RPS6KA3,RPS6KA5,RPS6KA6,RPS6KB1,SOS2
WNT/β-catenin Signaling	7.4131e-06	7.50745e-05	5.13	4.12451	0.208	ACVR1,ACVR1C,ACVR2A,ACVR2B,AKT3,APPL1,AXIN2,BMPR2,BTRC,CCND1,CSNK2A1,FRZB,FZD1,FZD6,GJA1,GNAQ,LRP6,MAP3K7,PPP2R1B,PPP2R5B,PPP2R5C,PPP2R5E,RARB,SOX4,SOX6,TGFB2,TGFBR1,TGFBR2,TGFBR3,UBB,WIF1,WNT1,WNT2B,WNT3A,WNT4,WNT7A
Chronic Myeloid Leukemia Signaling	7.58578e-06	7.54514e-05	5.12	4.12233	0.243	AKT3,CCND1,CCND2,CCND3,CHUK,CRKL,E2F2,E2F3,E2F7,GRB2,IKBKB,KRAS,MAP2K1,MAPK1,PIK3C2A,PIK3CB,PIK3R1,RAF1,RALA,RAP2B,RASD1,SMAD4,SOS2,TGFB2,TGFBR1,TGFBR2
ERK/MAPK Signaling	8.12831e-06	7.94293e-05	5.09	4.10002	0.194	CREB1,CREB5,CRKL,EIF4E,ELF2,ELK3,ESR1,FYN,GRB2,ITGA10,ITGA2,ITGB3,ITGB8,KRAS,KSR1,LAMTOR3,MAP2K1,MAPK1,MKNK1,PAK6,PIK3C2A,PIK3CB,PIK3R1,PPARG,PPP1R11,PPP1R3D,PPP2R1B,PPP2R5B,PPP2R5C,PPP2R5E,PRKACB,PRKAR2A,PRKCA,RAF1,RALA,RAP2B,RAPGEF4,RASD1,RPS6KA5,SOS2,YWHAH,YWHAQ
CDK5 Signaling	8.51138e-06	8.17386e-05	5.07	4.08757	0.237	ADCY1,ADCY5,BDNF,CDK5R1,DRD1,GNAL,ITGA2,KRAS,LAMC1,MAP2K1,MAPK1,MAPK10,MAPK8,MAPK9,NTRK2,PPP1R11,PPP1R3D,PPP2R1B,PPP2R5B,PPP2R5C,PPP2R5E,PRKACB,PRKAR2A,RAF1,RALA,RAP2B,RASD1
IL-1 Signaling	1e-05	9.44068e-05	5	4.025	0.25	ADCY1,ADCY5,CHUK,GNA11,GNA12,GNAI3,GNAL,GNAQ,GNAT1,GNAZ,GNB5,IKBKB,IL1RAP,IRAK2,MAP2K3,MAP2K7,MAP3K14,MAP3K7,MAPK1,MAPK10,MAPK8,MAPK9,PRKACB,PRKAR2A
Neurotrophin/TRK Signaling	1.02329e-05	9.49954e-05	4.99	4.0223	0.269	BDNF,CREB1,CREB5,FRS2,GAB1,GRB2,KRAS,MAP2K1,MAP2K3,MAP2K7,MAPK1,MAPK8,NTRK2,PIK3C2A,PIK3CB,PIK3R1,RAF1,RALA,RAP2B,RASD1,SOS2
G-Protein Coupled Receptor Signaling	1.09648e-05	0.000100121	4.96	3.99947	0.147	ADCY1,ADCY5,ADGRB3,ADGRF5,ADGRL1,ADORA2A,ADRA1A,ADRB2,AKT3,AMOT,ARRB1,CALM1 (includes others),CAMK2A,CAMK2D,CAMK4,CARD10,CASR,CCND1,CHRM2,CHUK,CREB1,CREB5,CYSLTR1,DRD1,FICD,FYN,FZD1,FZD6,GDE1,GLP2R,GNA11,GNA12,GNAI3,GNAL,GNAQ,GNAT1,GNAZ,GNB5,GPR12,GPR155,GPR158,GPR55,GPR63,GPR65,GPR85,GRB2,GRK3,GRM1,GRM7,GRPR,HTR1E,HTR2A,HTR4,IKBKB,KCNN4,KRAS,LATS1,LATS2,LGR5,MAP2K1,MAP2K3,MAP2K7,MAP3K12,MAP3K13,…
CREB Signaling in Neurons	1.34896e-05	0.000121189	4.87	3.91654	0.15	ADCY1,ADCY5,ADGRB3,ADGRF5,ADGRL1,ADORA2A,ADRA1A,ADRB2,AKT3,BMPR1A,BMPR2,CACNA1E,CACNA2D1,CACNA2D4,CACNB4,CACNG8,CALM1 (includes others),CAMK2A,CAMK2D,CAMK4,CASR,CHRM2,CREB1,CREB5,CYSLTR1,DRD1,FGF2,FGFR1,FZD1,FZD6,GHR,GLP2R,GNA11,GNA12,GNAI3,GNAL,GNAQ,GNAT1,GNAZ,GNB5,GPR12,GPR155,GPR158,GPR55,GPR63,GPR65,GPR85,GRB2,GRIK3,GRM1,GRM7,GRPR,HTR1E,HTR2A,HTR4,IGF1,IGF1R,IGF2R,INSR,ITPR1,KRAS,LGR5,MAP2K1,…
Adrenomedullin signaling pathway	1.38038e-05	0.000122043	4.86	3.91349	0.196	ADCY1,ADCY5,AKT3,BCL2,CALM1 (includes others),CAMK4,GAD1,GNA11,GNAQ,GRB2,GUCY1A2,ITPR1,KCNN4,KRAS,MAP2K1,MAP2K3,MAP2K7,MAPK1,MAPK10,MAPK8,MAPK9,MYLK,PIK3C2A,PIK3CB,PIK3R1,PLCB1,PLCH2,PPARG,PRKACB,PRKAR2A,PRKG1,RAF1,RALA,RAP2B,RASD1,SOS2,TFAP2A,TFAP2D,TNF
Melanocyte Development and Pigmentation Signaling	1.44544e-05	0.000125798	4.84	3.90032	0.245	ADCY1,ADCY5,BCL2,CREB1,CREB5,GRB2,KIT,KRAS,MAP2K1,MAPK1,PIK3C2A,PIK3CB,PIK3R1,PRKACB,PRKAR2A,RAF1,RALA,RAP2B,RASD1,RPS6KA3,RPS6KA5,RPS6KA6,RPS6KB1,SOS2
Prolactin Signaling	1.54882e-05	0.00012876	4.81	3.89022	0.256	FYN,GRB2,IRF1,IRS1,KCNMA1,KCNU1,KRAS,MAP2K1,MAPK1,PIK3C2A,PIK3CB,PIK3R1,PRKCA,PRKD3,RAF1,RALA,RAP2B,RASD1,SOCS1,SOCS5,SOCS6,SOS2
ERK5 Signaling	1.54882e-05	0.00012876	4.81	3.89022	0.27	CREB1,CREB5,ELK4,FOSL1,GAB1,GNA12,GNAQ,KRAS,RALA,RAP2B,RASD1,RPS6KA3,RPS6KA5,RPS6KA6,RPS6KB1,SGK1,SH2D2A,WNK1,YWHAH,YWHAQ
PDGF Signaling	1.54882e-05	0.00012876	4.81	3.89022	0.256	ABL2,CRKL,CSNK2A1,GRB2,INPP5F,KRAS,MAP2K1,MAPK1,MAPK8,OCRL,PIK3C2A,PIK3CB,PIK3R1,PRKCA,RAF1,RALA,RAP2B,RASA1,RASD1,SOS2,SPHK2,SYNJ1
Renal Cell Carcinoma Signaling	1.58489e-05	0.000129821	4.8	3.88665	0.263	AKT3,CUL2,EGLN3,GAB1,GRB2,KRAS,MAP2K1,MAPK1,MET,PAK6,PIK3C2A,PIK3CB,PIK3R1,RAF1,RALA,RAP2B,RASD1,SOS2,UBB,VEGFA,VHL
Fc Epsilon RI Signaling	1.65959e-05	0.00013397	4.78	3.87299	0.229	AKT3,FYN,GAB1,GRB2,INPP5F,KRAS,MAP2K1,MAP2K3,MAP2K7,MAPK1,MAPK10,MAPK8,MAPK9,OCRL,PIK3C2A,PIK3CB,PIK3R1,PRKCA,PRKD3,RAF1,RALA,RAP2B,RASD1,SOS2,SYNJ1,TNF,VAV2
Signaling by Rho Family GTPases	1.94984e-05	0.000155152	4.71	3.80924	0.179	ACTR2,ARHGEF12,ARHGEF4,BAIAP2,CDC42EP2,CDC42EP4,CFL2,CIT,CLIP1,DIAPH3,GFAP,GNA11,GNA12,GNAI3,GNAL,GNAQ,GNAT1,GNAZ,GNB5,ITGA10,ITGA2,ITGB3,ITGB8,MAP2K1,MAP2K7,MAP3K12,MAP3K20,MAP3K21,MAP3K9,MAPK1,MAPK10,MAPK8,MAPK9,MYLK,NOX4,PAK6,PARD3,PIK3C2A,PIK3CB,PIK3R1,PIKFYVE,RAF1,RDX,RND2,ROCK2,SEPTIN2,SLC9A1,WASL
Estrogen Receptor Signaling	1.99526e-05	0.00015653	4.7	3.8054	0.162	ADCY1,ADCY5,AKT3,BCL2,CACNA1E,CACNA2D1,CACNA2D4,CACNB4,CACNG8,CARM1,CCND1,CDK8,CFL2,CREB1,CREB5,EIF4E,ESR1,GNA11,GNA12,GNAI3,GNAL,GNAQ,GNAT1,GNAZ,GNB5,GRB2,IGF1,IGF1R,IGF2R,KRAS,LEP,MAP2K1,MAPK1,MCU,MED12L,MED20,MPRIP,NCOR2,PIK3C2A,PIK3CB,PIK3R1,PLCB1,PLCH2,PRKAA1,PRKAA2,PRKAB2,PRKACB,PRKAR2A,PRKCA,PRKD3,PTEN,RAF1,RALA,RAP2B,RASD1,RBFOX2,ROCK2,RPS6KB1,RUNX2,SETD7,SOD2,SOS2,TBL1XR1,THRAP3,VEGFA,VE…
Role of Osteoblasts, Osteoclasts and Chondrocytes in Rheumatoid Arthritis	2.04174e-05	0.000157951	4.69	3.80148	0.188	ADAMTS5,AKT3,BCL2,BMP3,BMPR1A,BMPR2,CALM1 (includes others),CAMK4,CHUK,CSF1,CTSK,FRZB,FZD1,FZD6,IGF1,IKBKB,IL1RAP,ITGB3,LRP6,MAP2K3,MAP2K7,MAP3K14,MAP3K7,MAPK1,MAPK10,MAPK8,MAPK9,NFATC3,PIK3C2A,PIK3CB,PIK3R1,PTH,RUNX2,SMAD4,SMURF1,TNF,WIF1,WNT1,WNT2B,WNT3A,WNT4,WNT7A
Non-Small Cell Lung Cancer Signaling	2.18776e-05	0.000166929	4.66	3.77747	0.245	AKT3,CCND1,CCND2,CCND3,E2F2,E2F3,ERBB2,GRB2,ITPR1,KRAS,MAP2K1,MAPK1,PIK3C2A,PIK3CB,PIK3R1,PRKCA,RAF1,RALA,RAP2B,RARB,RASD1,SOS2,STK4
Role of NANOG in Mammalian Embryonic Stem Cell Pluripotency	2.29087e-05	0.000172434	4.64	3.76338	0.225	AKT3,BMP3,BMPR1A,BMPR2,FZD1,FZD6,GAB1,GRB2,KRAS,MAP2K1,MAPK1,PIK3C2A,PIK3CB,PIK3R1,RAF1,RALA,RAP2B,RASD1,RIF1,SALL4,SMAD4,SOS2,WNT1,WNT2B,WNT3A,WNT4,WNT7A
IL-6 Signaling	2.81838e-05	0.000209312	4.55	3.67921	0.219	AKT3,CHUK,CSNK2A1,GRB2,IKBKB,IL1RAP,KRAS,MAP2K1,MAP2K3,MAP2K7,MAP3K14,MAP3K7,MAP4K4,MAPK1,MAPK10,MAPK8,MAPK9,PIK3C2A,PIK3CB,PIK3R1,RAF1,RALA,RAP2B,RASD1,SOCS1,SOS2,TNF,VEGFA
CCR3 Signaling in Eosinophils	2.95121e-05	0.000216293	4.53	3.66496	0.215	CALM1 (includes others),CAMK4,CFL2,GNA11,GNA12,GNAI3,GNAL,GNAQ,GNAT1,GNAZ,GNB5,ITPR1,KRAS,MAP2K1,MAPK1,MPRIP,MYLK,PAK6,PIK3C2A,PIK3CB,PIK3R1,PLCB1,PRKCA,PRKD3,RAF1,RALA,RAP2B,RASD1,ROCK2
PI3K/AKT Signaling	3.23594e-05	0.00023408	4.49	3.63064	0.191	AKT3,BCL2,CCND1,CHUK,EIF4E,GAB1,GHR,GRB2,IKBKB,IL10RA,IL7R,INPP5F,ITGA10,ITGA2,ITGB3,ITGB8,KRAS,LIMS1,MAP2K1,MAPK1,OCRL,PIK3CB,PIK3R1,PPP2R1B,PPP2R5B,PPP2R5C,PPP2R5E,PTEN,RAF1,RALA,RAP2B,RASD1,RPS6KB1,SOS2,SYNJ1,TSC1,YWHAH,YWHAQ
G Beta Gamma Signaling	3.31131e-05	0.000236462	4.48	3.62624	0.217	ADCY1,AKT3,CACNA1E,CACNA2D1,CACNA2D4,CACNB4,CACNG8,GNA11,GNA12,GNAI3,GNAL,GNAQ,GNAT1,GNAZ,GNB5,GRB2,ITPR1,KRAS,MAPK1,PRKACB,PRKAR2A,PRKCA,PRKD3,RAF1,RALA,RAP2B,RASD1,SOS2
Ceramide Signaling	3.38844e-05	0.000238906	4.47	3.62177	0.244	AKT3,BCL2,KRAS,KSR1,MAP2K1,MAPK8,PIK3C2A,PIK3CB,PIK3R1,PPP2R1B,PPP2R5B,PPP2R5C,PPP2R5E,RAF1,RALA,RAP2B,RASD1,S1PR1,S1PR2,SMPD1,SPHK2,TNF
PI3K Signaling in B Lymphocytes	3.46737e-05	0.000241416	4.46	3.61723	0.21	AKT3,ATF6,ATF7,CALM1 (includes others),CAMK2A,CAMK2D,CAMK4,CARD10,CD40,CHUK,CREB1,FYN,IKBKB,IRS1,ITPR1,KRAS,MAP2K1,MAPK1,NFATC3,PIK3CB,PIK3R1,PLCB1,PLCH2,PLEKHA1,PTEN,RAF1,RALA,RAP2B,RASD1,VAV2
Germ Cell-Sertoli Cell Junction Signaling	3.54813e-05	0.000243989	4.45	3.61263	0.199	CFL2,ITGA2,KRAS,MAP2K1,MAP2K3,MAP2K7,MAP3K12,MAP3K13,MAP3K14,MAP3K4,MAP3K7,MAP3K9,MAPK1,MAPK10,MAPK8,MAPK9,NECTIN3,PAK6,PIK3C2A,PIK3CB,PIK3R1,PLS1,RALA,RAP2B,RASD1,RND2,TGFB2,TGFBR1,TGFBR2,TNF,TUBA1A,TUBA4A,VCL,WASL
Melatonin Signaling	3.63078e-05	0.000246627	4.44	3.60796	0.264	CALM1 (includes others),CAMK2A,CAMK2D,CAMK4,GNAI3,GNAQ,MAP2K1,MAP2K3,MAP2K7,MAPK1,PLCB1,PLCH2,PRKACB,PRKAR2A,PRKCA,PRKD3,RAF1,RORA,RORB
HIF1α Signaling	3.98107e-05	0.000260817	4.4	3.58366	0.188	AKT3,CAMK2A,CAMK2D,CAMK4,CUL2,EDN1,EGLN1,EGLN3,EIF4E,FGF2,HSPA14,HSPA1A/HSPA1B,HSPA8,IGF1,KRAS,MAP2K1,MAP2K3,MAP2K7,MAPK1,MET,MKNK1,NOX4,PIK3C2A,PIK3CB,PIK3R1,PRKCA,PRKD3,RAF1,RALA,RAP2B,RASD1,RPS6KB1,SERPINE1,SLC2A14,SLC2A3,TGFB2,VEGFA,VEGFD,VHL
Acute Myeloid Leukemia Signaling	3.98107e-05	0.000260817	4.4	3.58366	0.242	AKT3,CCND1,FLT3,FLT3LG,GRB2,KIT,KRAS,MAP2K1,MAP2K3,MAP2K7,MAPK1,PIK3C2A,PIK3CB,PIK3R1,PIM1,PML,RAF1,RALA,RAP2B,RASD1,RPS6KB1,SOS2
Protein Kinase A Signaling	4.0738e-05	0.000260817	4.39	3.58366	0.159	ADCY1,ADCY5,AKAP1,AKAP11,AKAP5,ANAPC7,CALM1 (includes others),CAMK2A,CAMK2D,CAMK4,CDC23,CDC25A,CDC27,CHUK,CREB1,CREB5,DUSP5,EYA1,FICD,GDE1,GNAI3,GNAQ,GNB5,IHH,ITPR1,KDELR1,LIPE,MAP2K1,MAPK1,MTMR3,MYLK,NAPEPLD,NFATC3,PDE1C,PDE3B,PHKB,PLCB1,PLCH2,PPP1R11,PPP1R3D,PRKACB,PRKAR2A,PRKCA,PRKD3,PTCH1,PTEN,PTP4A1,PTPN2,PTPN3,PTPN4,PTPN7,PTPRD,PTPRG,PTPRJ,PTPRM,PTPRR,RAF1,ROCK2,SMAD4,TDP2,TGFB2,TGFBR1,TGFB…
Ovarian Cancer Signaling	4.0738e-05	0.000260817	4.39	3.58366	0.203	AKT3,ARRB1,BCL2,CCND1,E2F2,E2F3,EDN1,FGF9,FZD1,FZD6,GJA1,KRAS,MAP2K1,MAPK1,PIK3C2A,PIK3CB,PIK3R1,PRKACB,PRKAR2A,PTEN,RAF1,RALA,RAP2B,RASD1,RPS6KB1,VEGFA,VEGFD,WNT1,WNT2B,WNT3A,WNT4,WNT7A
EGF Signaling	4.0738e-05	0.000260817	4.39	3.58366	0.291	AKT3,CSNK2A1,GRB2,ITPR1,MAP2K1,MAP2K7,MAPK1,MAPK8,PIK3C2A,PIK3CB,PIK3R1,PRKCA,RAF1,RASA1,RPS6KB1,SOS2
LPS-stimulated MAPK Signaling	4.2658e-05	0.000270006	4.37	3.56863	0.247	CHUK,CREB1,IKBKB,KRAS,MAP2K1,MAP2K3,MAP3K14,MAP3K7,MAPK1,MAPK10,MAPK8,MAPK9,PIK3C2A,PIK3CB,PIK3R1,PRKCA,PRKD3,RAF1,RALA,RAP2B,RASD1
RAC Signaling	4.57088e-05	0.000279778	4.34	3.55319	0.21	ABI2,ACTR2,BAIAP2,BRK1,CDK5R1,CFL2,ELK4,IQGAP2,ITGA10,ITGA2,ITGB3,ITGB8,KRAS,MAP2K1,MAP2K7,MAPK1,MAPK8,NOX4,PAK6,PARD3,PIK3C2A,PIK3CB,PIK3R1,PIKFYVE,RAF1,RALA,RAP2B,RASD1,RPS6KB1
White Adipose Tissue Browning Pathway	4.57088e-05	0.000279778	4.34	3.55319	0.21	ADCY1,ADCY5,BDNF,CACNA1E,CACNA2D1,CACNA2D4,CACNB4,CACNG8,CREB1,CREB5,FGFR1,GUCY1A2,ITPR1,LEP,LIPE,MAPK1,NPPB,PPARA,PPARG,PRKAA1,PRKAA2,PRKAB2,PRKACB,PRKAR2A,PRKG1,RARB,RUNX1T1,THRB,VEGFA
Inhibition of Angiogenesis by TSP1	4.57088e-05	0.000279778	4.34	3.55319	0.353	AKT3,CD47,FYN,GUCY1A2,HSPG2,MAPK1,MAPK10,MAPK8,MAPK9,TGFBR1,TGFBR2,VEGFA
Synaptic Long Term Depression	4.7863e-05	0.000286663	4.32	3.54263	0.19	ABHD3,CACNA1E,CACNA2D1,CACNA2D4,CACNB4,CACNG8,GAD1,GNA11,GNA12,GNAI3,GNAL,GNAQ,GNAT1,GNAZ,GRM1,GRM7,GUCY1A2,IGF1,IGF1R,ITPR1,KRAS,MAP2K1,MAPK1,NOS1,PLCB1,PLCH2,PPP2R1B,PPP2R5B,PPP2R5C,PPP2R5E,PRKCA,PRKD3,PRKG1,RAF1,RALA,RAP2B,RASD1
FAT10 Cancer Signaling Pathway	4.7863e-05	0.000286663	4.32	3.54263	0.3	ACVR1,ACVR1C,ACVR2A,ACVR2B,AKT3,BMPR2,CHUK,IKBKB,SMAD2,SMAD4,TGFB2,TGFBR1,TGFBR2,TGFBR3,TNF
Nitric Oxide Signaling in the Cardiovascular System	5.49541e-05	0.000325632	4.26	3.48727	0.218	AKT3,CACNA1E,CACNA2D1,CACNA2D4,CACNB4,CACNG8,CALM1 (includes others),CAMK4,GUCY1A2,ITPR1,MAP2K1,MAPK1,PDE1C,PDE3B,PIK3C2A,PIK3CB,PIK3R1,PRKAA1,PRKACB,PRKAR2A,PRKCA,PRKD3,PRKG1,SLC7A1,VEGFA,VEGFD
Insulin Secretion Signaling Pathway	5.88844e-05	0.000345249	4.23	3.46187	0.173	ADCY1,ADCY5,AGO1,AGO4,CACNA1E,CACNA2D1,CACNA2D4,CACNB4,CACNG8,CAMK2A,CAMK2D,CLCN3,CREB1,CREB5,EIF2AK3,EIF4E,FURIN,FYN,GHR,GNA11,GNAQ,INSR,ITPR1,KCNA4,MAPK1,NAPG,NEUROD1,PDHX,PIK3C2A,PIK3CB,PIK3R1,PLCB1,PLCH2,PRKACB,PRKAR2A,PRKCA,PRKD3,RAPGEF4,RPS6KA5,RPS6KB1,SEC61A1,SLC2A14,SLC2A3,SNAP25,SSR1,STX16,VTI1B
14-3-3-mediated Signaling	6.60693e-05	0.00038334	4.18	3.41642	0.213	AKT3,GFAP,GRB2,KRAS,MAP2K1,MAPK1,MAPK10,MAPK8,MAPK9,PIK3C2A,PIK3CB,PIK3R1,PLCB1,PLCH2,PRKCA,PRKD3,RAF1,RALA,RAP2B,RASD1,TNF,TSC1,TUBA1A,TUBA4A,YAP1,YWHAH,YWHAQ
Role of Macrophages, Fibroblasts and Endothelial Cells in Rheumatoid Arthritis	6.76083e-05	0.000388225	4.17	3.41092	0.165	AKT3,CALM1 (includes others),CAMK2A,CAMK2D,CAMK4,CCND1,CHUK,CREB1,CREB5,CSF1,DAAM1,FGF2,FRZB,FZD1,FZD6,GNAQ,IKBKB,IL15,IL1RAP,IRAK2,KRAS,LRP6,MAP2K1,MAP2K3,MAP2K7,MAP3K14,MAP3K7,MAPK1,MAPK9,NFATC3,PIK3C2A,PIK3CB,PIK3R1,PLCB1,PLCH2,PRKCA,PRKD3,RAF1,RALA,RAP2B,RASD1,ROCK2,SOCS1,TLR1,TNF,TNFSF13B,VEGFA,VEGFD,WIF1,WNT1,WNT2B,WNT3A,WNT4,WNT7A
Apelin Pancreas Signaling Pathway	7.07946e-05	0.000402373	4.15	3.39537	0.304	APLN,EIF2AK3,MAPK10,MAPK8,MAPK9,PDE3B,PIK3C2A,PIK3CB,PIK3R1,PRKAA1,PRKAA2,PRKAB2,PRKACB,PRKAR2A
Osteoarthritis Pathway	7.24436e-05	0.000407587	4.14	3.38978	0.178	ADAMTS5,BMPR1A,BMPR2,CASP8,CASR,CHUK,CREB1,CREB5,DCN,EPAS1,FGF18,FGF2,FGFR1,FRZB,FZD1,FZD6,IHH,IL1RAP,ITGA10,ITGA2,ITGB3,ITGB8,LEP,OCRL,PPARG,PRKAA1,PRKAA2,PRKAB2,PTCH1,PTHLH,RBPJ,RUNX2,S1PR2,SMAD2,SMAD4,SMAD7,TGFBR1,TGFBR2,TNF,VEGFA,VEGFD,WNT3A
Pulmonary Healing Signaling Pathway	7.4131e-05	0.00041291	4.13	3.38414	0.186	BMPR1A,BMPR2,CCND1,CFL2,FGF7,FGFR1,FYN,FZD1,FZD6,GRB2,KRAS,MAPK1,MAPK10,MAPK8,MAPK9,NOTCH2,PRKAA1,PRKAA2,PRKAB2,PRKCA,PRKD3,RAF1,RALA,RAP2B,RASD1,RBPJ,SOS2,TGFB2,TNF,VEGFA,VEGFD,WNT1,WNT2B,WNT3A,WNT4,WNT7A,YAP1
Huntington's Disease Signaling	7.94328e-05	0.00043806	4.1	3.35847	0.17	AKT3,BDNF,CASP8,CDK5R1,CLTC,CLTCL1,CPLX2,CREB1,CREB5,DNM1L,GNA11,GNAQ,GNB5,GRB2,GRM1,HSPA14,HSPA1A/HSPA1B,HSPA8,IGF1,IGF1R,ITPR1,MAP2K7,MAPK1,MAPK8,MAPK9,NAPG,NCOR2,NEUROD1,PIK3C2A,PIK3CB,PIK3R1,PLCB1,PRKCA,PRKD3,PSMA5,PSMD7,PSME1,PSME3,RASA1,RCOR2,RCOR3,SGK1,SNAP25,SOS2,STX16,TBP,UBB,VTI1B
Cardiac β-adrenergic Signaling	8.12831e-05	0.000443869	4.09	3.35274	0.191	ADCY1,ADCY5,AKAP1,AKAP11,AKAP5,CACNA1E,CACNA2D1,CACNA2D4,CACNB4,CACNG8,FICD,GDE1,GNA11,GNA12,GNAI3,GNAL,GNAQ,GNAT1,GNAZ,GNB5,GRK3,NAPEPLD,PDE1C,PDE3B,PPP1R11,PPP1R3D,PPP2R1B,PPP2R5B,PPP2R5C,PPP2R5E,PRKACB,PRKAR2A,SLC8A1,TDP2
Actin Cytoskeleton Signaling	8.31764e-05	0.000449799	4.08	3.34698	0.176	ABI2,ACTR2,ARHGAP24,ARHGEF12,ARHGEF4,BAIAP2,BRK1,CFL2,CRKL,DIAPH3,FGF18,FGF2,FGF3,FGF7,FGF9,GNA12,GRB2,IQGAP2,ITGA10,ITGA2,ITGB3,ITGB8,KRAS,MAP2K1,MAPK1,MPRIP,MYLK,PAK6,PFN2,PIK3C2A,PIK3CB,PIK3R1,RAF1,RALA,RAP2B,RASD1,RDX,ROCK2,SLC9A1,SOS2,VAV2,VCL,WASL
PEDF Signaling	0.000112202	0.000597682	3.95	3.22353	0.238	AKT3,BCL2,BDNF,CASP8,CHUK,DOCK3,IKBKB,KRAS,MAPK1,PIK3C2A,PIK3CB,PIK3R1,PPARG,RAF1,RALA,RAP2B,RASD1,ROCK2,SOD2,ZEB1
RHOA Signaling	0.000114815	0.000597682	3.94	3.22353	0.21	ABL2,ACTR2,ANLN,ARHGAP1,ARHGAP12,ARHGAP5,ARHGEF12,BAIAP2,CDC42EP2,CDC42EP4,CFL2,CIT,DLC1,EPHA1,GNA12,IGF1,IGF1R,MPRIP,MYLK,NRP2,PFN2,PIKFYVE,RDX,RHPN2,ROCK2,SEPTIN2
Synaptic Long Term Potentiation	0.000114815	0.000597682	3.94	3.22353	0.206	ADCY1,CALM1 (includes others),CAMK2A,CAMK2D,CAMK4,CREB1,CREB5,GNA11,GNAQ,GRM1,GRM7,ITPR1,KRAS,MAP2K1,MAPK1,PLCB1,PLCH2,PPP1R11,PPP1R3D,PRKACB,PRKAR2A,PRKCA,PRKD3,RAF1,RALA,RAP2B,RASD1
fMLP Signaling in Neutrophils	0.000114815	0.000597682	3.94	3.22353	0.206	ACTR2,CALM1 (includes others),CAMK4,GNA11,GNA12,GNAI3,GNAL,GNAQ,GNAT1,GNAZ,GNB5,ITPR1,KRAS,MAP2K1,MAPK1,NFATC3,NOX4,PIK3C2A,PIK3CB,PIK3R1,PLCB1,PRKCA,PRKD3,RAF1,RALA,RAP2B,RASD1
Cell Cycle Regulation by BTG Family Proteins	0.00011749	0.000600385	3.93	3.22157	0.324	BTG1,BTG2,CCND1,CCNE1,CNOT7,E2F2,E2F3,E2F7,PPP2R1B,PPP2R5B,PPP2R5C,PPP2R5E
NF-κB Activation by Viruses	0.00011749	0.000600385	3.93	3.22157	0.244	AKT3,CHUK,CXCR5,IKBKB,ITGA2,ITGB3,KRAS,MAP3K14,MAPK1,PIK3C2A,PIK3CB,PIK3R1,PRKCA,PRKD3,RAF1,RALA,RAP2B,RASD1,TBP
RANK Signaling in Osteoclasts	0.000123027	0.000622964	3.91	3.20554	0.231	AKT3,CALM1 (includes others),CAMK4,CHUK,IKBKB,MAP2K1,MAP2K7,MAP3K12,MAP3K13,MAP3K14,MAP3K4,MAP3K7,MAP3K9,MAPK1,MAPK10,MAPK8,MAPK9,PIK3C2A,PIK3CB,PIK3R1,RAF1
Endometrial Cancer Signaling	0.000128825	0.000640674	3.89	3.19336	0.267	AKT3,CCND1,ERBB2,GRB2,KRAS,MAP2K1,MAPK1,PIK3C2A,PIK3CB,PIK3R1,PTEN,RAF1,RALA,RAP2B,RASD1,SOS2
PCP (Planar Cell Polarity) Pathway	0.000128825	0.000640674	3.89	3.19336	0.267	DAAM1,FZD1,FZD6,MAPK10,MAPK8,MAPK9,NDP,PFN2,ROCK2,RSPO3,VANGL1,WNT1,WNT2B,WNT3A,WNT4,WNT7A
p70S6K Signaling	0.000131826	0.000649797	3.88	3.18722	0.205	AKT3,GNAI3,GNAQ,GRB2,IRS1,KRAS,MAP2K1,MAPK1,PIK3C2A,PIK3CB,PIK3R1,PLCB1,PLCH2,PPP2R1B,PPP2R5B,PPP2R5C,PPP2R5E,PRKCA,PRKD3,RAF1,RALA,RAP2B,RASD1,RPS6KB1,SOS2,YWHAH,YWHAQ
GABA Receptor Signaling	0.000151356	0.00073952	3.82	3.13105	0.203	ADCY1,ADCY5,AP2A1,AP2B1,CACNA1E,CACNA2D1,CACNA2D4,CACNB4,CACNG8,GABRA1,GABRA3,GABRP,GABRR1,GAD1,GAD2,GNA11,GNA12,GNAI3,GNAL,GNAQ,GNAT1,GNAZ,GNB5,ITPR1,KCNN4,SLC6A11,UBB
CXCR4 Signaling	0.000154882	0.000750168	3.81	3.12484	0.189	ADCY1,ADCY5,AKT3,ELMO2,GNA11,GNA12,GNAI3,GNAL,GNAQ,GNAT1,GNAZ,GNB5,ITPR1,KRAS,MAP2K1,MAPK1,MAPK10,MAPK8,MAPK9,PAK6,PIK3C2A,PIK3CB,PIK3R1,PLCB1,PRKCA,PRKD3,RAF1,RALA,RAP2B,RASD1,RND2,ROCK2
Wound Healing Signaling Pathway	0.000158489	0.000754516	3.8	3.12233	0.171	ACVR1,ACVR1C,ACVR2A,ACVR2B,BMPR2,CERT1,CHUK,COL12A1,COL24A1,COL5A2,EDA,FGF2,FGF7,GRB2,IKBKB,IL15,IL1RAP,KRAS,LAMC1,LEP,MAP2K1,MAP2K3,MAP2K7,MAP3K14,MAP3K7,MAPK1,MAPK10,MAPK8,MAPK9,PRKCA,RAF1,RALA,RAP2B,RASD1,SOS2,TGFB2,TGFBR1,TGFBR2,TGFBR3,TNF,TNFSF13B,VEGFA,VEGFD
IL-2 Signaling	0.000158489	0.000754516	3.8	3.12233	0.262	AKT3,CSNK2A1,GRB2,KRAS,MAP2K1,MAPK1,MAPK8,PIK3C2A,PIK3CB,PIK3R1,RAF1,RALA,RAP2B,RASD1,SOCS1,SOS2
Endothelin-1 Signaling	0.000169824	0.00079489	3.77	3.09969	0.182	ABHD3,ADCY1,ADCY5,CASP8,EDN1,GAB1,GNA11,GNA12,GNAI3,GNAL,GNAQ,GNAT1,GNAZ,GRB2,GUCY1A2,ITPR1,KRAS,MAPK1,MAPK10,MAPK8,MAPK9,NAPEPLD,NOS1,PIK3C2A,PIK3CB,PIK3R1,PLCB1,PLCH2,PLD5,PRKCA,PRKD3,RAF1,RALA,RAP2B,RASD1
Endocannabinoid Developing Neuron Pathway	0.000169824	0.00079489	3.77	3.09969	0.205	ADCY1,ADCY5,AKT3,CCND1,CREB1,CREB5,GNAI3,GNAL,GNB5,KRAS,MAP2K1,MAP2K3,MAP2K7,MAPK1,MAPK10,MAPK8,MAPK9,PIK3C2A,PIK3CB,PIK3R1,PRKACB,PRKAR2A,RAF1,RALA,RAP2B,RASD1
Sperm Motility	0.00020893	0.000969783	3.68	3.01333	0.169	ABHD3,ABL2,BMX,CALM1 (includes others),CAMK4,EPHA1,EPHB2,ERBB2,ERBB3,ERBB4,FGFR1,FLT3LG,FYN,GNA11,GNA12,GNAI3,GNAL,GNAQ,GNAT1,GNAZ,GNB5,GUCY1A2,IGF1R,INSR,ITPR1,KIT,LMTK2,MAP2K1,MAP2K3,MAP2K7,MET,NPPB,NTRK2,PDE1C,PLCB1,PLCH2,PRKACB,PRKAR2A,PRKCA,PRKD3,PRKG1,RET,SLC12A2
Xenobiotic Metabolism General Signaling Pathway	0.000218776	0.000998838	3.66	3.0005	0.196	AKT3,CUL3,EIF2AK3,KRAS,MAF,MAP2K1,MAP2K3,MAP2K7,MAP3K12,MAP3K13,MAP3K14,MAP3K4,MAP3K7,MAP3K9,MAPK1,MAPK8,MAPK9,PIK3C2A,PIK3CB,PIK3R1,PPARA,PRKCA,PRKD3,RAF1,RALA,RAP2B,RASD1,UGT8
SNARE Signaling Pathway	0.000218776	0.000998838	3.66	3.0005	0.199	ADCY1,ADCY5,CACNA2D1,CACNB4,CALM1 (includes others),CAMK2A,CAMK2D,CAMK4,CPLX2,HSPA8,NAPG,PRKACB,PRKAR2A,RAB9B,RIMS1,SNAP25,STX16,STXBP1,STXBP3,STXBP5,SYN3,SYT10,SYT3,SYT4,SYT6,UNC13A,VTI1B
Renin-Angiotensin Signaling	0.000223872	0.00101379	3.65	2.99405	0.205	ADCY1,ADCY5,GNAQ,GRB2,ITPR1,KRAS,MAP2K1,MAPK1,MAPK10,MAPK8,MAPK9,PAK6,PIK3C2A,PIK3CB,PIK3R1,PRKACB,PRKAR2A,PRKCA,PRKD3,RAF1,RALA,RAP2B,RASD1,SOS2,TNF
CD27 Signaling in Lymphocytes	0.000245471	0.00109382	3.61	2.96105	0.263	CASP8,CHUK,IKBKB,MAP2K1,MAP2K3,MAP2K7,MAP3K12,MAP3K13,MAP3K14,MAP3K4,MAP3K7,MAP3K9,MAPK10,MAPK8,MAPK9
CNTF Signaling	0.000245471	0.00109382	3.61	2.96105	0.263	GRB2,KRAS,MAP2K1,MAPK1,PIK3C2A,PIK3CB,PIK3R1,RAF1,RALA,RAP2B,RASD1,RPS6KA3,RPS6KA5,RPS6KA6,RPS6KB1
Superpathway of Inositol Phosphate Compounds	0.00025704	0.00113628	3.59	2.94451	0.171	CDC25A,DUSP5,EYA4,INPP5F,IP6K1,IP6K2,IPPK,MTMR4,MTMR6,MTMR9,OCRL,PDCD1,PIK3C2A,PIK3CB,PIK3R1,PIKFYVE,PIP4P1,PIP4P2,PLCB1,PLCH2,PPFIA2,PPM1H,PPM1K,PPP1R11,PPP1R3D,PPP2R1B,PPP2R5B,PPP2R5C,PPP2R5E,PTEN,PTPN2,PTPN7,PTPRJ,PTPRM,PXYLP1,RASA1,SACM1L,STYX,SYNJ1,WBP11
HER-2 Signaling in Breast Cancer	0.000269153	0.00118046	3.57	2.92795	0.172	AKT3,CCND1,CCNE1,CHUK,COX6B2,COX8C,ELF2,ELK3,ERBB2,ERBB3,FYN,GRB2,IKBKB,ITGB3,ITGB8,KRAS,MAP2K1,MAPK1,MTCL1,NUP133,NUP50,PARD3,PARD6B,PIK3C2A,PIK3CB,PIK3R1,POM121/POM121C,PRKCA,PRKD3,PTEN,RAF1,RALA,RAP2B,RASD1,RPS6KB1,SEH1L,SMAD4,SOS2,TSC1
GM-CSF Signaling	0.000275423	0.00119852	3.56	2.92135	0.243	AKT3,CAMK2A,CAMK2D,CCND1,GRB2,KRAS,MAP2K1,MAPK1,PIK3C2A,PIK3CB,PIK3R1,PIM1,RAF1,RALA,RAP2B,RASD1,SOS2
mTOR Signaling	0.000281838	0.00121693	3.55	2.91473	0.175	AKT3,ATG13,EIF3A,EIF3M,EIF4B,EIF4E,FKBP1A,INSR,IRS1,KRAS,MAPK1,NAPEPLD,PIK3C2A,PIK3CB,PIK3R1,PLD5,PPP2R1B,PPP2R5B,PPP2R5C,PPP2R5E,PRKAA1,PRKAA2,PRKAB2,PRKCA,PRKD3,RALA,RAP2B,RASD1,RICTOR,RND2,RPS6KA3,RPS6KA5,RPS6KA6,RPS6KB1,TSC1,VEGFA,VEGFD
UVB-Induced MAPK Signaling	0.000301995	0.00129393	3.52	2.88809	0.269	EIF4E,MAP2K1,MAPK1,MAPK10,MAPK8,MAPK9,PIK3C2A,PIK3CB,PIK3R1,PRKCA,PRKD3,RPS6KA3,RPS6KA5,RPS6KB1
Growth Hormone Signaling	0.000331131	0.00138677	3.48	2.858	0.239	GHR,IGF1,IGF1R,IRS1,MAPK1,PIK3C2A,PIK3CB,PIK3R1,PRKCA,PRKD3,RPS6KA3,RPS6KA5,RPS6KA6,RPS6KB1,SOCS1,SOCS5,SOCS6
PAK Signaling	0.000331131	0.00138677	3.48	2.858	0.203	CFL2,GRB2,ITGA10,ITGA2,ITGB3,ITGB8,KRAS,MAP2K1,MAPK1,MAPK10,MAPK8,MAPK9,MYLK,PAK6,PIK3C2A,PIK3CB,PIK3R1,RAF1,RALA,RAP2B,RASD1,SOS2,TNF,WASL
3-phosphoinositide Degradation	0.000331131	0.00138677	3.48	2.858	0.178	CDC25A,DUSP5,EYA4,INPP5F,MTM1,MTMR3,MTMR4,MTMR6,MTMR9,OCRL,PDCD1,PIKFYVE,PIP4P1,PIP4P2,PPFIA2,PPM1H,PPM1K,PPP1R11,PPP1R3D,PPP2R1B,PPP2R5B,PPP2R5C,PPP2R5E,PTEN,PTPN2,PTPN7,PTPRJ,PTPRM,PXYLP1,RASA1,SACM1L,STYX,SYNJ1,WBP11
ERB2-ERBB3 Signaling	0.000346737	0.00144129	3.46	2.84125	0.246	CCND1,ERBB2,ERBB3,GRB2,KRAS,MAP2K1,MAPK1,PIK3C2A,PIK3CB,PIK3R1,PTEN,RAF1,RALA,RAP2B,RASD1,SOS2
UVA-Induced MAPK Signaling	0.000363078	0.00149803	3.44	2.82448	0.214	KRAS,MAPK1,MAPK10,MAPK8,MAPK9,PARP12,PARP8,PIK3C2A,PIK3CB,PIK3R1,PLCB1,PLCH2,PRKCA,RALA,RAP2B,RASD1,RPS6KA3,RPS6KA5,RPS6KA6,RPS6KB1,SMPD1
Gαq Signaling	0.000389045	0.00159337	3.41	2.79768	0.182	ADRA1A,AKT3,CALM1 (includes others),CAMK4,CHUK,GNA11,GNA12,GNAI3,GNAL,GNAQ,GNAT1,GNAZ,GNB5,GRM1,HTR2A,IKBKB,ITPR1,MAP2K1,MAPK1,NAPEPLD,NFATC3,PIK3C2A,PIK3CB,PIK3R1,PLCB1,PLD5,PRKCA,PRKD3,RAF1,RND2,ROCK2
Apelin Cardiomyocyte Signaling Pathway	0.00042658	0.00172178	3.37	2.76402	0.212	AKT3,APLN,GNA11,GNAI3,ITPR1,MAPK1,MAPK10,MAPK8,MAPK9,MYLK,PIK3C2A,PIK3CB,PIK3R1,PLCB1,PLCH2,PRKCA,PRKD3,SLC8A1,SLC9A1,SLC9A2,SLC9A6
Thyroid Cancer Signaling	0.00042658	0.00172178	3.37	2.76402	0.228	AKT3,BDNF,CCND1,IGF1,INSR,IRS1,KRAS,MAP2K1,MAPK1,NTRK2,PIK3C2A,PIK3CB,PIK3R1,PTEN,RALA,RAP2B,RASD1,RET
Cleavage and Polyadenylation of Pre-mRNA	0.000436516	0.0017492	3.36	2.75716	0.5	CPSF2,CPSF6,CSTF3,NUDT21,PABPN1,WDR33
Neurovascular Coupling Signaling Pathway	0.000457088	0.00179294	3.34	2.74643	0.169	ABHD3,ADORA2A,APP,CACNA1E,CACNA2D1,CACNA2D4,CACNB4,CACNG8,CALM1 (includes others),CAMK4,CHRM2,ENTPD1,ENTPD5,ENTPD7,GABRA1,GABRA3,GABRP,GABRR1,GAD1,GJA1,GNAQ,GRM1,GUCY1A2,ITPR1,KCNJ10,KCNJ2,KCNMA1,KCNN4,MPRIP,NOS1,PLCB1,PRKACB,PRKAR2A,PRKG1,ROCK2,SLC1A2,SLC1A3,TRPC3
Apelin Muscle Signaling Pathway	0.000457088	0.00179294	3.34	2.74643	0.271	AKT3,APLN,GNA11,GNA12,GNAI3,GNAL,GNAQ,GNAT1,GNAZ,GNB5,PRKAA1,PRKAA2,PRKAB2
PFKFB4 Signaling Pathway	0.000457088	0.00179294	3.34	2.74643	0.271	CREB1,CREB5,FGF2,MAP2K1,MAP2K3,MAP2K7,MAPK1,PFKFB4,PRKACB,PRKAR2A,RPS6KA5,TGFB2,XDH
Prostate Cancer Signaling	0.000489779	0.00189449	3.31	2.72251	0.202	AKT3,AR,BCL2,CCND1,CCNE1,CHUK,CREB1,CREB5,E2F2,E2F3,GRB2,KRAS,MAP2K1,MAPK1,PIK3C2A,PIK3CB,PIK3R1,PTEN,RAF1,RALA,RAP2B,RASD1,SOS2
D-myo-inositol-5-phosphate Metabolism	0.000489779	0.00189449	3.31	2.72251	0.174	CDC25A,DUSP5,EYA4,INPP5F,MTMR4,MTMR6,MTMR9,OCRL,PDCD1,PIKFYVE,PIP4P1,PIP4P2,PLCB1,PLCH2,PPFIA2,PPM1H,PPM1K,PPP1R11,PPP1R3D,PPP2R1B,PPP2R5B,PPP2R5C,PPP2R5E,PTEN,PTPN2,PTPN7,PTPRJ,PTPRM,PXYLP1,RASA1,SACM1L,STYX,SYNJ1,WBP11
Chemokine Signaling	0.000501187	0.00192525	3.3	2.71551	0.225	CALM1 (includes others),CAMK2A,CAMK2D,CAMK4,GNAI3,GNAQ,KRAS,MAP2K1,MAPK1,MAPK8,MPRIP,PLCB1,PRKCA,RAF1,RALA,RAP2B,RASD1,ROCK2
Semaphorin Neuronal Repulsive Signaling Pathway	0.000549541	0.00209654	3.26	2.6785	0.185	AKT3,ARHGEF12,CFL2,DPYSL2,ERBB2,FYN,GUCY1A2,ITGA10,ITGA2,ITGB3,ITGB8,MAP2K1,MAP2K3,MAP2K7,MPRIP,NRP2,PAK6,PIK3C2A,PIK3CB,PIK3R1,PLXNA2,PLXNA3,PRKACB,PRKAR2A,PRKG1,ROCK2,SEMA3A,SEMA6D
Breast Cancer Regulation by Stathmin1	0.00057544	0.00218041	3.24	2.66146	0.138	ADGRB3,ADGRF5,ADGRL1,ADORA2A,ADRA1A,ADRB2,ARHGEF12,ARHGEF4,CAMK2A,CAMK2D,CAMK4,CASR,CCND1,CCND2,CCND3,CHRM2,CREB1,CREB5,CYSLTR1,DRD1,E2F2,E2F3,E2F7,FGF2,FZD1,FZD6,GLP2R,GNAQ,GNB5,GPR12,GPR155,GPR158,GPR55,GPR63,GPR65,GPR85,GRB2,GRM1,GRM7,GRPR,HTR1E,HTR2A,HTR4,IGF1,KRAS,LGR5,MAP2K1,MAPK1,NMUR2,OXTR,PIK3C2A,PIK3CB,PIK3R1,PLCB1,PPP1R11,PPP1R3D,PPP2R1B,PPP2R5B,PPP2R5C,PPP2R5E,PRKACB,PRKAR2A,PRKCA,PRK…
eNOS Signaling	0.000588844	0.00220125	3.23	2.65733	0.182	ADCY1,ADCY5,AKT3,AQP11,CALM1 (includes others),CAMK4,CASP8,CHRM2,ESR1,GNAQ,GUCY1A2,HSPA14,HSPA1A/HSPA1B,HSPA8,ITPR1,PIK3C2A,PIK3CB,PIK3R1,PRKAA1,PRKAA2,PRKAB2,PRKACB,PRKAR2A,PRKCA,PRKD3,PRKG1,SLC7A1,VEGFA,VEGFD
BEX2 Signaling Pathway	0.000588844	0.00220125	3.23	2.65733	0.222	AKT3,BAK1,BCL2,CCND1,ERBB2,MAPK10,MAPK8,MAPK9,NHLH2,PLXNC1,PPP2R1B,PPP2R5B,PPP2R5C,PPP2R5E,PTEN,TSC1,VEGFA,VEGFD
ERBB4 Signaling	0.00060256	0.00223751	3.22	2.65024	0.235	ERBB4,GRB2,KRAS,MAP2K1,MAPK1,PIK3C2A,PIK3CB,PIK3R1,PRKCA,PRKD3,RAF1,RALA,RAP2B,RASD1,SOS2,YAP1
Dopamine-DARPP32 Feedback in cAMP Signaling	0.000676083	0.0024939	3.17	2.60312	0.175	ADCY1,ADCY5,CACNA1E,CACNA2D1,CACNA2D4,CACNB4,CACNG8,CALM1 (includes others),CAMK4,CREB1,CREB5,DRD1,GNAI3,GNAQ,GUCY1A2,ITPR1,KCNJ10,KCNJ2,NOS1,PLCB1,PLCH2,PPP1R11,PPP1R3D,PPP2R1B,PPP2R5B,PPP2R5C,PPP2R5E,PRKACB,PRKAR2A,PRKCA,PRKD3,PRKG1
JAK/STAT Signaling	0.000691831	0.00251863	3.16	2.59884	0.22	AKT3,GNAQ,GRB2,KRAS,MAP2K1,MAPK1,PIAS2,PIK3C2A,PIK3CB,PIK3R1,RAF1,RALA,RAP2B,RASD1,SOCS1,SOCS5,SOCS6,SOS2
Production of Nitric Oxide and Reactive Oxygen Species in Macrophages	0.000691831	0.00251863	3.16	2.59884	0.173	AKT3,CHUK,CLU,HOXA10,IKBKB,IRF1,IRF8,MAP2K1,MAP2K7,MAP3K12,MAP3K13,MAP3K14,MAP3K4,MAP3K7,MAP3K9,MAPK1,MAPK10,MAPK8,MAPK9,PIK3C2A,PIK3CB,PIK3R1,PPARA,PPP1R11,PPP1R3D,PPP2R1B,PPP2R5B,PPP2R5C,PPP2R5E,PRKCA,PRKD3,RND2,TNF
Melanoma Signaling	0.000707946	0.00256056	3.15	2.59167	0.26	AKT3,CCND1,KRAS,MAP2K1,MAPK1,PIK3C2A,PIK3CB,PIK3R1,PTEN,RAF1,RALA,RAP2B,RASD1
MSP-RON Signaling In Cancer Cells Pathway	0.000831764	0.00296982	3.08	2.52727	0.186	AKT3,CCND1,CREB1,CREB5,ELF2,ELK3,GRB2,KRAS,MAP2K1,MAPK1,MET,PIK3C2A,PIK3CB,PIK3R1,RAF1,RALA,RAP2B,RASD1,RPS6KA3,SMAD2,SOS2,VEGFA,VEGFD,VHL,YWHAH,YWHAQ
Mouse Embryonic Stem Cell Pluripotency	0.000831764	0.00296982	3.08	2.52727	0.202	AKT3,BMPR1A,BMPR2,FZD1,FZD6,GRB2,ID1,KRAS,MAP2K1,MAP3K7,MAPK1,PIK3C2A,PIK3CB,PIK3R1,RAF1,RALA,RAP2B,RASD1,SMAD4,SOS2,WNT3A
Relaxin Signaling	0.000851138	0.00300053	3.07	2.5228	0.181	ADCY1,ADCY5,AKT3,CREB1,FICD,GAD1,GDE1,GNA11,GNA12,GNAI3,GNAL,GNAQ,GNAT1,GNAZ,GNB5,GUCY1A2,MAP2K1,MAPK1,NAPEPLD,PDE1C,PDE3B,PIK3C2A,PIK3CB,PIK3R1,PRKACB,PRKAR2A,TDP2,VEGFA
UVC-Induced MAPK Signaling	0.000851138	0.00300053	3.07	2.5228	0.255	KRAS,MAP2K1,MAPK1,MAPK10,MAPK8,MAPK9,PRKCA,PRKD3,RAF1,RALA,RAP2B,RASD1,SMPD1
P2Y Purigenic Receptor Signaling Pathway	0.000870964	0.00305111	3.06	2.51554	0.188	ADCY1,ADCY5,AKT3,CREB1,CREB5,GNAI3,GNAQ,GNB5,ITGB3,KRAS,MAP2K1,MAPK1,PIK3C2A,PIK3CB,PIK3R1,PLCB1,PLCH2,PRKACB,PRKAR2A,PRKCA,PRKD3,RAF1,RALA,RAP2B,RASD1
VEGF Family Ligand-Receptor Interactions	0.000933254	0.00324889	3.03	2.48826	0.214	AKT3,GRB2,KRAS,MAP2K1,MAPK1,NRP2,PIK3C2A,PIK3CB,PIK3R1,PRKCA,PRKD3,RAF1,RALA,RAP2B,RASD1,SOS2,VEGFA,VEGFD
p53 Signaling	0.000954993	0.00330392	3.02	2.48097	0.204	AKT3,BCL2,CCND1,CCND2,CHEK1,DRAM1,GADD45A,GADD45G,HIPK2,JMY,MAPK8,MDM4,PIK3C2A,PIK3CB,PIK3R1,PLAGL1,PML,PTEN,TP53INP1,TP63
Aldosterone Signaling in Epithelial Cells	0.000977237	0.00336001	3.01	2.47366	0.177	DNAJB4,DNAJC14,DNAJC16,DNAJC24,HSPA13,HSPA14,HSPA1A/HSPA1B,HSPA4L,HSPA8,ITPR1,KCNMA1,KCNU1,KRAS,MAP2K1,MAPK1,NR3C2,PIK3C2A,PIK3CB,PIK3R1,PIKFYVE,PLCB1,PLCH2,PRKCA,PRKD3,RAF1,SGK1,SLC12A2,SLC9A1,SOS2
IL-7 Signaling Pathway	0.00104713	0.00357823	2.98	2.44633	0.218	AKT3,BAK1,BCL2,CCND1,CCND3,CDC25A,CXCR5,FYN,GRB2,IL7R,MAPK1,MET,PIK3C2A,PIK3CB,PIK3R1,SOCS1,SOS2
ATM Signaling	0.00109648	0.00370144	2.96	2.43163	0.202	CDC25A,CHEK1,CREB1,CREB5,GADD45A,GADD45G,MAPK10,MAPK8,MAPK9,MDM4,PPM1D,PPP2R1B,PPP2R5B,PPP2R5C,PPP2R5E,RAD50,RAD9A,RBBP8,TLK1,ZEB1
VEGF Signaling	0.00109648	0.00370144	2.96	2.43163	0.202	AKT3,BCL2,GRB2,KRAS,MAP2K1,MAPK1,PIK3C2A,PIK3CB,PIK3R1,PRKCA,RAF1,RALA,RAP2B,RASD1,ROCK2,SH2D2A,SOS2,VCL,VEGFA,VEGFD
Corticotropin Releasing Hormone Signaling	0.00120226	0.0040341	2.92	2.39425	0.179	ADCY1,ADCY5,BDNF,CACNA1E,CACNA2D1,CACNA2D4,CACNB4,CACNG8,CALM1 (includes others),CAMK4,CREB1,CREB5,GAD1,GNAI3,GNAQ,GUCY1A2,ITPR1,MAP2K1,MAPK1,NOS1,PRKACB,PRKAR2A,PRKCA,PRKD3,PTCH1,RAF1,VEGFA
Telomerase Signaling	0.00123027	0.00407893	2.91	2.38945	0.196	AKT3,ELF2,ELK3,GRB2,KRAS,MAP2K1,MAPK1,PIK3C2A,PIK3CB,PIK3R1,PPP2R1B,PPP2R5B,PPP2R5C,PPP2R5E,PTGES3,RAF1,RALA,RAP2B,RASD1,SOS2,TEP1
Integrin Signaling	0.00123027	0.00407893	2.91	2.38945	0.164	ACTR2,AKT3,ARHGAP5,CRKL,FYN,GRB2,ITGA10,ITGA2,ITGB3,ITGB8,KRAS,LIMS1,MAP2K1,MAPK1,MAPK8,MPRIP,MYLK,NEDD9,PAK6,PARVA,PFN2,PIK3C2A,PIK3CB,PIK3R1,PIKFYVE,PTEN,RAF1,RALA,RAP2B,RASD1,RND2,SOS2,TSPAN5,VCL,WASL
IL-4 Signaling	0.00125892	0.00414924	2.9	2.38203	0.204	AKT3,GRB2,HMGA1,INPP5F,IRS1,KRAS,NFATC3,NR3C2,OCRL,PIK3C2A,PIK3CB,PIK3R1,RALA,RAP2B,RASD1,RPS6KB1,SOCS1,SOS2,SYNJ1
Gap Junction Signaling	0.00131826	0.00431923	2.88	2.36459	0.167	ADCY1,ADCY5,AKT3,DRD1,GAD1,GJA1,GNAI3,GNAQ,GRB2,GRIK3,GUCY1A2,HTR2A,ITPR1,KRAS,MAP2K1,MAPK1,PIK3C2A,PIK3CB,PIK3R1,PLCB1,PLCH2,PRKACB,PRKAR2A,PRKCA,PRKD3,PRKG1,RAF1,RALA,RAP2B,RASD1,SOS2,TUBA1A,TUBA4A
Neuropathic Pain Signaling In Dorsal Horn Neurons	0.00141254	0.00460107	2.85	2.33714	0.198	BDNF,CAMK2A,CAMK2D,CAMK4,CREB1,GRM1,GRM7,ITPR1,KCNN4,MAPK1,NTRK2,PIK3C2A,PIK3CB,PIK3R1,PLCB1,PLCH2,PRKACB,PRKAR2A,PRKCA,PRKD3
CD40 Signaling	0.00151356	0.00490147	2.82	2.30967	0.224	CD40,CHUK,IKBKB,MAP2K1,MAP2K3,MAP2K7,MAP3K14,MAP3K7,MAPK1,MAPK10,MAPK8,MAPK9,PIK3C2A,PIK3CB,PIK3R1
Gαi Signaling	0.0018197	0.00585881	2.74	2.23219	0.179	ADCY1,ADCY5,CHRM2,GNA11,GNA12,GNAI3,GNAL,GNAQ,GNAT1,GNAZ,GNB5,GRB2,GRM7,HTR1E,KRAS,MAPK1,PRKACB,PRKAR2A,RAF1,RALA,RAP2B,RASD1,S1PR1,SOS2,SSTR3
Role of MAPK Signaling in the Pathogenesis of Influenza	0.00186209	0.00596082	2.73	2.22469	0.207	ABHD3,AKT3,BCL2,KRAS,MAP2K1,MAP2K3,MAP2K7,MAPK1,MAPK10,MAPK8,MAPK9,PRKCA,RAF1,RALA,RAP2B,RASD1,TNF
D-myo-inositol (1,4,5,6)-Tetrakisphosphate Biosynthesis	0.00194984	0.00617082	2.71	2.20966	0.168	CDC25A,DUSP5,EYA4,INPP5F,MTMR4,MTMR6,MTMR9,OCRL,PDCD1,PIKFYVE,PPFIA2,PPM1H,PPM1K,PPP1R11,PPP1R3D,PPP2R1B,PPP2R5B,PPP2R5C,PPP2R5E,PTEN,PTPN2,PTPN7,PTPRJ,PTPRM,PXYLP1,RASA1,SACM1L,STYX,SYNJ1,WBP11
D-myo-inositol (3,4,5,6)-tetrakisphosphate Biosynthesis	0.00194984	0.00617082	2.71	2.20966	0.168	CDC25A,DUSP5,EYA4,INPP5F,MTMR4,MTMR6,MTMR9,OCRL,PDCD1,PIKFYVE,PPFIA2,PPM1H,PPM1K,PPP1R11,PPP1R3D,PPP2R1B,PPP2R5B,PPP2R5C,PPP2R5E,PTEN,PTPN2,PTPN7,PTPRJ,PTPRM,PXYLP1,RASA1,SACM1L,STYX,SYNJ1,WBP11
Semaphorin Signaling in Neurons	0.00199526	0.00627887	2.7	2.20212	0.226	ARHGAP1,ARHGEF12,CFL2,DPYSL2,FYN,MAPK1,MET,PAK6,PLXNA2,PLXNA3,RND2,ROCK2,SEMA3A,SEMA7A
Hypoxia Signaling in the Cardiovascular System	0.00213796	0.00665276	2.67	2.177	0.211	CREB1,CREB5,EDN1,PTEN,UBE2B,UBE2D1,UBE2D2,UBE2D3,UBE2G2,UBE2J1,UBE2K,UBE2Q1,UBE2V1,UBE2W,VEGFA,VHL
Cholecystokinin/Gastrin-mediated Signaling	0.00213796	0.00665276	2.67	2.177	0.185	GNA12,GNAQ,GRB2,ITPR1,KRAS,MAP2K1,MAP2K3,MAPK1,MAPK10,MAPK8,MAPK9,PLCB1,PRKCA,PRKD3,RAF1,RALA,RAP2B,RASD1,RND2,ROCK2,SOS2,TNF
Oxytocin In Brain Signaling Pathway	0.00234423	0.00721401	2.63	2.14182	0.162	ABHD3,AKT3,CACNA1E,CACNA2D1,CACNA2D4,CACNB4,CACNG8,CALM1 (includes others),CAMK4,CREB1,CREB5,GNA11,GNAI3,GNAL,GNAQ,GNB5,ITPR1,KRAS,MAP2K1,MAPK1,OXTR,PIK3C2A,PIK3CB,PIK3R1,PRKCA,PRKD3,RAF1,RALA,RAP2B,RASD1,SLC12A5,TNF
3-phosphoinositide Biosynthesis	0.00234423	0.00721401	2.63	2.14182	0.161	CDC25A,DUSP5,EYA4,INPP5F,MTMR4,MTMR6,MTMR9,OCRL,PDCD1,PIK3C2A,PIK3CB,PIK3R1,PIKFYVE,PPFIA2,PPM1H,PPM1K,PPP1R11,PPP1R3D,PPP2R1B,PPP2R5B,PPP2R5C,PPP2R5E,PTEN,PTPN2,PTPN7,PTPRJ,PTPRM,PXYLP1,RASA1,SACM1L,STYX,SYNJ1,WBP11
Cyclins and Cell Cycle Regulation	0.00245471	0.00751249	2.61	2.12422	0.202	BTRC,CCND1,CCND2,CCND3,CCNE1,CDC25A,E2F2,E2F3,E2F7,PPP2R1B,PPP2R5B,PPP2R5C,PPP2R5E,RAF1,SKP1,TGFB2,WEE1
Role of CHK Proteins in Cell Cycle Checkpoint Control	0.0025704	0.00782355	2.59	2.1066	0.228	CDC25A,CHEK1,CLSPN,E2F2,E2F3,E2F7,PPP2R1B,PPP2R5B,PPP2R5C,PPP2R5E,RAD50,RAD9A,TLK1
FcγRIIB Signaling in B Lymphocytes	0.00281838	0.00853174	2.55	2.06896	0.2	CACNA1E,CACNA2D1,CACNA2D4,CACNB4,CACNG8,GRB2,ITPR1,KRAS,MAPK10,MAPK8,MAPK9,PIK3C2A,PIK3CB,PIK3R1,RALA,RAP2B,RASD1
PPAR Signaling	0.00288403	0.00868328	2.54	2.06132	0.187	CHUK,GRB2,IKBKB,IL1RAP,INSR,KRAS,MAP2K1,MAP3K14,MAP3K7,MAP4K4,MAPK1,NCOR2,PPARA,PPARG,RAF1,RALA,RAP2B,RASD1,SOS2,TNF
Inhibition of ARE-Mediated mRNA Degradation Pathway	0.00316228	0.00946983	2.5	2.02366	0.168	AGO1,AGO4,AKT3,CNOT10,CNOT4,CNOT6,CNOT7,DCP1A,DCP2,DDX6,MAP3K7,MAPK1,PABPN1,PPP2R1B,PPP2R5B,PPP2R5C,PPP2R5E,PRKACB,PRKAR2A,PSMA5,PSMD7,PSME1,PSME3,TNF,TNFSF13B,YWHAH,YWHAQ
Ephrin B Signaling	0.00323594	0.0095366	2.49	2.02061	0.208	CFL2,EFNB2,EPHB2,GNA11,GNA12,GNAI3,GNAL,GNAQ,GNAT1,GNAZ,GNB5,KALRN,MAPK1,ROCK2,VAV2
Paxillin Signaling	0.00323594	0.0095366	2.49	2.02061	0.185	GRB2,ITGA10,ITGA2,ITGB3,ITGB8,KRAS,MAPK1,MAPK10,MAPK8,MAPK9,PAK6,PARVA,PIK3C2A,PIK3CB,PIK3R1,RALA,RAP2B,RASD1,SOS2,VCL
IL-15 Production	0.00323594	0.0095366	2.49	2.02061	0.179	ABL2,BMX,EPHA1,EPHB2,ERBB2,ERBB3,ERBB4,FGFR1,FLT3LG,FYN,IGF1R,IL15,INSR,IRF1,KIT,LMTK2,MAP2K1,MAP2K3,MAP2K7,MET,NTRK2,RET
Pyridoxal 5'-phosphate Salvage Pathway	0.00363078	0.0106439	2.44	1.9729	0.212	ACVR2A,CDK8,DAPK1,DMPK,MAP2K1,MAP2K3,MAP3K9,MAPK1,MAPK8,MAPK9,PIM1,PRKAA1,PRKAA2,SGK1
Regulation of eIF4 and p70S6K Signaling	0.00380189	0.0110295	2.42	1.95745	0.162	AGO1,AGO4,AKT3,EIF3A,EIF3M,EIF4E,GRB2,IRS1,ITGA10,ITGA2,ITGB3,ITGB8,KRAS,MAP2K1,MAPK1,MKNK1,PIK3C2A,PIK3CB,PIK3R1,PPP2R1B,PPP2R5B,PPP2R5C,PPP2R5E,RAF1,RALA,RAP2B,RASD1,RPS6KB1,SOS2
Tumor Microenvironment Pathway	0.00380189	0.0110295	2.42	1.95745	0.162	AKT3,BCL2,CCND1,CSF1,FGF18,FGF2,FGF3,FGF7,FGF9,IGF1,ITGB3,KRAS,LEP,MAP2K1,MAP3K14,MAPK1,PDCD1LG2,PIK3C2A,PIK3CB,PIK3R1,RAF1,RALA,RAP2B,RASD1,SLC2A3,TGFB2,TNF,VEGFA,VEGFD
Th1 and Th2 Activation Pathway	0.0040738	0.011757	2.39	1.9297	0.163	ACVR1,ACVR1C,ACVR2A,ACVR2B,BHLHE41,BMPR2,CD28,CD3E,CD40,CD80,DLL1,DLL4,GRB2,ICOSLG/LOC102723996,IL10RA,IRF1,MAF,NFATC3,NOTCH2,PIK3C2A,PIK3CB,PIK3R1,RUNX3,S1PR1,SOCS1,TGFBR1,TGFBR2,TGFBR3
Apelin Cardiac Fibroblast Signaling Pathway	0.00467735	0.0133604	2.33	1.87418	0.304	AKT3,APLN,PRKAA1,PRKAA2,PRKAB2,SERPINE1,TGFB2
Virus Entry via Endocytic Pathways	0.00467735	0.0133604	2.33	1.87418	0.183	AP1G1,AP1S2,AP2A1,AP2B1,CLTC,CLTCL1,FYN,ITGA2,ITGB3,ITGB8,KRAS,PIK3C2A,PIK3CB,PIK3R1,PRKCA,PRKD3,RALA,RAP2B,RASD1
Xenobiotic Metabolism Signaling	0.00501187	0.0142429	2.3	1.8464	0.145	ALDH1A3,ALDH3A2,CAMK2A,CAMK2D,CAMK4,CHST1,CHST11,CUL3,EIF2AK3,HS3ST5,HS6ST2,KRAS,MAF,MAP2K1,MAP2K3,MAP2K7,MAP3K12,MAP3K13,MAP3K14,MAP3K4,MAP3K7,MAP3K9,MAPK1,MAPK8,MAPK9,NCOR2,PIK3C2A,PIK3CB,PIK3R1,PPP2R1B,PPP2R5B,PPP2R5C,PPP2R5E,PRKCA,PRKD3,PTGES3,RAF1,RALA,RAP2B,RASD1,TNF,UGT8
Natural Killer Cell Signaling	0.00512861	0.0145007	2.29	1.83861	0.156	AKT3,CFL2,FYN,GRB2,HSPA14,HSPA1A/HSPA1B,HSPA8,IL15,KRAS,MAP2K1,MAP2K3,MAP3K12,MAP3K13,MAP3K14,MAP3K4,MAP3K7,MAP3K9,MAPK1,NFATC3,PAK6,PIK3C2A,PIK3CB,PIK3R1,RAF1,RALA,RAP2B,RASD1,SOS2,ULBP3,VAV2,WASL
Leptin Signaling in Obesity	0.00549541	0.0152286	2.26	1.81734	0.197	ADCY1,ADCY5,AKT3,GRB2,LEP,MAP2K1,MAPK1,PDE3B,PIK3C2A,PIK3CB,PIK3R1,PLCB1,PLCH2,PRKACB,PRKAR2A
Macropinocytosis Signaling	0.00549541	0.0152286	2.26	1.81734	0.197	CSF1,ITGB3,ITGB8,KRAS,MET,PIK3C2A,PIK3CB,PIK3R1,PRKCA,PRKD3,RAB34,RAB5A,RALA,RAP2B,RASD1
Neuroinflammation Signaling Pathway	0.00549541	0.0152286	2.26	1.81734	0.142	ACVR1,ACVR1C,ACVR2A,ACVR2B,AKT3,APP,BACE1,BCL2,BDNF,BMPR2,CASP8,CD40,CD80,CHUK,CREB1,CREB5,FZD1,GABRA1,GABRA3,GABRP,GABRR1,GAD1,GAD2,IKBKB,IRAK2,MAPK1,MAPK10,MAPK8,MAPK9,NFATC3,NOX4,PIK3C2A,PIK3CB,PIK3R1,SLC1A2,SLC1A3,SLC6A11,SOD2,TGFB2,TGFBR1,TGFBR2,TGFBR3,TLR1,TNF,WNT1
Salvage Pathways of Pyrimidine Ribonucleotides	0.00549541	0.0152286	2.26	1.81734	0.184	ACVR2A,AK4,CDADC1,CDK8,CMPK1,DAPK1,DMPK,MAP2K1,MAP2K3,MAP3K9,MAPK1,MAPK8,MAPK9,NME7,PIM1,PRKAA1,PRKAA2,SGK1
Th2 Pathway	0.0060256	0.0165333	2.22	1.78164	0.168	ACVR1,ACVR1C,ACVR2A,ACVR2B,BHLHE41,BMPR2,CD28,CD3E,CD40,CD80,DLL1,GRB2,ICOSLG/LOC102723996,MAF,NOTCH2,PIK3C2A,PIK3CB,PIK3R1,RUNX3,S1PR1,TGFBR1,TGFBR2,TGFBR3
Acute Phase Response Signaling	0.0060256	0.0165333	2.22	1.78164	0.157	AKT3,C1S,C2,CHUK,GRB2,IKBKB,IL1RAP,KRAS,MAP2K1,MAP2K3,MAP2K7,MAP3K14,MAP3K7,MAPK1,MAPK8,MAPK9,PIK3CB,PIK3R1,RAF1,RALA,RAP2B,RASD1,SERPINE1,SOCS1,SOCS5,SOCS6,SOD2,SOS2,TNF
Androgen Signaling	0.00616595	0.0168355	2.21	1.77377	0.16	AR,CACNA1E,CACNA2D1,CACNA2D4,CACNB4,CACNG8,CALM1 (includes others),CAMK4,CCND1,GNA11,GNA12,GNAI3,GNAL,GNAQ,GNAT1,GNAZ,GNB5,GTF2H1,ITPR1,MAPK1,PRKACB,PRKAR2A,PRKCA,PRKD3,TAF15,TAF4B,TBP
CSDE1 Signaling Pathway	0.00630957	0.0170603	2.2	1.76801	0.214	AGO1,AGO4,AKT3,CCND3,CNOT6,CSDE1,DCP1A,DCP2,DDX6,PABPN1,PTEN,PTH
Thrombopoietin Signaling	0.00630957	0.0170603	2.2	1.76801	0.206	GRB2,KRAS,MAP2K1,MAPK1,PIK3C2A,PIK3CB,PIK3R1,PRKCA,PRKD3,RAF1,RALA,RAP2B,RASD1
cAMP-mediated signaling	0.00645654	0.0173734	2.19	1.76012	0.149	ADCY1,ADCY5,ADORA2A,ADRB2,AKAP1,AKAP11,AKAP5,CALM1 (includes others),CAMK2A,CAMK2D,CAMK4,CHRM2,CREB1,CREB5,DRD1,FICD,GDE1,GNAI3,GNAL,GRM7,HTR1E,HTR4,LAMTOR3,MAP2K1,MAPK1,NAPEPLD,PDE1C,PDE3B,PRKACB,PRKAR2A,RAF1,RAPGEF4,S1PR1,SSTR3,TDP2
Tight Junction Signaling	0.00660693	0.0176926	2.18	1.75221	0.157	AKT3,CASK,CLDN12,CLDN2,CPSF2,CPSF6,CSTF3,MYLK,NAPG,NECTIN1,NECTIN3,NUDT21,PPP2R1B,PPP2R5B,PPP2R5C,PPP2R5E,PRKACB,PRKAR2A,PTEN,SMURF1,SNAP25,STX16,TGFB2,TGFBR1,TGFBR2,TNF,VCL,VTI1B
B Cell Activating Factor Signaling	0.00676083	0.0180181	2.17	1.74429	0.233	CHUK,IKBKB,MAP2K7,MAP3K14,MAPK1,MAPK10,MAPK8,MAPK9,NFATC3,TNFSF13B
Cell Cycle: G2/M DNA Damage Checkpoint Regulation	0.00707946	0.0187774	2.15	1.72636	0.22	BTRC,CHEK1,GADD45A,HIPK2,MDM4,PPM1D,SKP1,TOP2B,WEE1,YWHAH,YWHAQ
HOTAIR Regulatory Pathway	0.00724436	0.0191237	2.14	1.71843	0.16	AGO1,AGO4,AKT3,AR,ATXN1,ERBB2,ESR1,IRF1,JARID2,KMT2A,KMT2C,MET,MTF2,PIK3C2A,PIK3CB,PIK3R1,PTEN,ROCK2,SUZ12,WIF1,WNT1,WNT2B,WNT3A,WNT4,WNT7A,YY1
RAR Activation	0.0074131	0.0193854	2.13	1.71252	0.152	ADCY1,ADCY5,AKT3,ALDH1A3,CARM1,CSNK2A1,GTF2H1,MAP2K1,MAPK1,MAPK10,MAPK8,MAPK9,NCOR2,PIK3CB,PIK3R1,PML,PNRC1,PRKACB,PRKAR2A,PRKCA,PRKD3,PTEN,RARB,RDH13,SMAD2,SMAD4,SMAD7,SMARCD1,SMARCD2,TGFB2,VEGFA
Bladder Cancer Signaling	0.0074131	0.0193854	2.13	1.71252	0.172	CCND1,DAPK1,E2F2,E2F3,ERBB2,FGF18,FGF2,FGF3,FGF7,FGF9,KRAS,MAP2K1,MAPK1,RAF1,RALA,RAP2B,RASD1,RPS6KA5,VEGFA,VEGFD
IL-3 Signaling	0.00794328	0.0205786	2.1	1.68658	0.19	AKT3,CRKL,GRB2,KRAS,MAP2K1,MAPK1,PIK3C2A,PIK3CB,PIK3R1,PRKCA,PRKD3,RAF1,RALA,RAP2B,RASD1
G Protein Signaling Mediated by Tubby	0.00794328	0.0205786	2.1	1.68658	0.227	GNA11,GNA12,GNAI3,GNAL,GNAQ,GNAT1,GNAZ,GNB5,INSR,PLCB1
Gαs Signaling	0.00831764	0.0214487	2.08	1.6686	0.168	ADCY1,ADCY5,ADORA2A,ADRB2,CREB1,CREB5,DRD1,GNA11,GNA12,GNAI3,GNAL,GNAQ,GNAT1,GNAZ,GNB5,HTR4,MAP2K1,MAPK1,PRKACB,PRKAR2A,RAPGEF4
Endocannabinoid Neuronal Synapse Pathway	0.00851138	0.0218472	2.07	1.6606	0.161	ADCY1,ADCY5,CACNA1E,CACNA2D1,CACNA2D4,CACNB4,CACNG8,GNA11,GNAI3,GNAL,GNAQ,GNB5,GRM1,ITPR1,MAPK1,MAPK10,MAPK8,MAPK9,NAPEPLD,PLCB1,PLCH2,PRKACB,PRKAR2A,RIMS1
Glutamate Dependent Acid Resistance	0.00933254	0.0238451	2.03	1.6226	1	GAD1,GAD2
Estrogen-mediated S-phase Entry	0.00977237	0.0247419	2.01	1.60657	0.269	CCND1,CCNE1,CDC25A,E2F2,E2F3,E2F7,ESR1
Apelin Liver Signaling Pathway	0.00977237	0.0247419	2.01	1.60657	0.269	APLN,EDN1,IRS1,MAPK10,MAPK8,MAPK9,TNF
ILK Signaling	0.01	0.0250901	2	1.6005	0.15	AKT3,CCND1,CFL2,CREB1,CREB5,FERMT2,IRS1,ITGB3,ITGB8,LIMS1,MAPK1,MAPK10,MAPK8,MAPK9,PARVA,PIK3C2A,PIK3CB,PIK3R1,PPP2R1B,PPP2R5B,PPP2R5C,PPP2R5E,PTEN,RICTOR,RND2,RPS6KA5,TNF,VCL,VEGFA,VEGFD
Estrogen-Dependent Breast Cancer Signaling	0.01	0.0250901	2	1.6005	0.185	AKT3,CCND1,CREB1,CREB5,ESR1,IGF1,IGF1R,KRAS,MAPK1,PIK3C2A,PIK3CB,PIK3R1,RALA,RAP2B,RASD1
Apoptosis Signaling	0.0102329	0.0255594	1.99	1.59245	0.173	BAK1,BCL2,CASP8,CHUK,IKBKB,KRAS,MAP2K1,MAP2K7,MAP3K14,MAP4K4,MAPK1,MAPK8,PRKCA,RAF1,RALA,RAP2B,RASD1,TNF
IL-17A Signaling in Airway Cells	0.0107152	0.0266445	1.97	1.57439	0.194	AKT3,CHUK,IKBKB,MAP2K1,MAP3K7,MAPK1,MAPK10,MAPK8,MAPK9,PIK3C2A,PIK3CB,PIK3R1,PTEN
Erythropoietin Signaling Pathway	0.0112202	0.0277762	1.95	1.55633	0.153	AKT3,CCND1,CCND2,EDA,GRB2,IL15,ITPR1,KRAS,LEP,MAP2K1,MAPK1,PIK3C2A,PIK3CB,PIK3R1,PRKCA,PRKD3,RAF1,RALA,RAP2B,RASD1,RPS6KB1,SOS2,TGFB2,TNF,TNFSF13B,TRPC3,WNT1
Unfolded protein response	0.011749	0.028829	1.93	1.54017	0.178	ATF6,BCL2,DNAJA2,DNAJB4,DNAJC14,DNAJC16,EIF2AK3,HSPA14,HSPA1A/HSPA1B,HSPA8,INSIG1,MAP2K7,MAPK8,PDIA6,PPARG,VCP
GPCR-Mediated Integration of Enteroendocrine Signaling Exemplified by an L Cell	0.011749	0.028829	1.93	1.54017	0.187	ADCY1,ADCY5,ADRB2,CHRM2,GLP2R,GNA11,GNAI3,GNAQ,GRPR,ITPR1,PLCB1,PLCH2,PRKACB,PRKAR2A
NRF2-mediated Oxidative Stress Response	0.0123027	0.0300553	1.91	1.52208	0.143	CUL3,CYP2S1,CYP2U1,DNAJA2,DNAJB4,DNAJC14,DNAJC16,EIF2AK3,FOSL1,KRAS,MAF,MAFG,MAFK,MAP2K1,MAP2K3,MAP2K7,MAP3K7,MAPK1,MAPK8,MAPK9,PIK3C2A,PIK3CB,PIK3R1,PRKCA,PRKD3,RAF1,RALA,RAP2B,RASD1,SOD2,UBB,UBE2K,USP14,VCP
Apelin Adipocyte Signaling Pathway	0.0128825	0.0313343	1.89	1.50398	0.176	ADCY1,ADCY5,APLN,GNA11,GNAI3,LIPE,MAPK1,MAPK10,MAPK8,MAPK9,NOX4,PRKAA1,PRKAA2,PRKAB2,PRKACB,PRKAR2A
4-1BB Signaling in T Lymphocytes	0.0138038	0.0332846	1.86	1.47776	0.235	CHUK,IKBKB,MAP2K1,MAP3K14,MAPK1,MAPK10,MAPK8,MAPK9
Role of JAK1 and JAK3 in γc Cytokine Signaling	0.0138038	0.0332846	1.86	1.47776	0.188	GRB2,IL15,IL7R,IRS1,KRAS,MAPK1,PIK3C2A,PIK3CB,PIK3R1,RALA,RAP2B,RASD1,SOCS1
Angiopoietin Signaling	0.0144544	0.034703	1.84	1.45963	0.182	AKT3,ANGPT1,CHUK,GRB2,IKBKB,KRAS,PAK6,PIK3C2A,PIK3CB,PIK3R1,RALA,RAP2B,RASA1,RASD1
nNOS Signaling in Skeletal Muscle Cells	0.0147911	0.0353589	1.83	1.4515	0.208	CACNA1E,CACNA2D1,CACNA2D4,CACNB4,CACNG8,CALM1 (includes others),CAMK4,ITPR1,NOS1,SNTB2
Agrin Interactions at Neuromuscular Junction	0.0154882	0.0368671	1.81	1.43336	0.186	ERBB2,ERBB3,ERBB4,KRAS,LAMC1,MAPK1,MAPK10,MAPK8,MAPK9,PAK6,RALA,RAP2B,RASD1
Actin Nucleation by ARP-WASP Complex	0.0158489	0.0375653	1.8	1.42521	0.172	ACTR2,BAIAP2,GNA12,GRB2,ITGA10,ITGA2,ITGB3,ITGB8,KRAS,RALA,RAP2B,RASD1,RND2,ROCK2,SOS2,WASL
Gα12/13 Signaling	0.0162181	0.0382775	1.79	1.41706	0.158	AKT3,CHUK,GNA12,IKBKB,KRAS,MAP2K1,MAP2K7,MAPK1,MAPK10,MAPK8,MAPK9,PIK3C2A,PIK3CB,PIK3R1,RAF1,RALA,RAP2B,RASA1,RASD1,ROCK2,VAV2
April Mediated Signaling	0.0169824	0.0399123	1.77	1.39889	0.214	CHUK,IKBKB,MAP2K7,MAP3K14,MAPK1,MAPK10,MAPK8,MAPK9,NFATC3
GPCR-Mediated Nutrient Sensing in Enteroendocrine Cells	0.0177828	0.0416177	1.75	1.38072	0.161	ADCY1,ADCY5,CACNA1E,CACNA2D1,CACNA2D4,CACNB4,CACNG8,CASR,GNA11,GNAI3,GNAQ,ITPR1,PLCB1,PLCH2,PRKACB,PRKAR2A,PRKCA,PRKD3,RAPGEF4
Netrin Signaling	0.0190546	0.0444076	1.72	1.35254	0.181	CACNA1E,CACNA2D1,CACNA2D4,CACNB4,CACNG8,ENAH,ITPR1,NFATC3,PRKACB,PRKAR2A,PRKG1,UNC5B,UNC5D
Oncostatin M Signaling	0.0194984	0.0452526	1.71	1.34436	0.209	EPAS1,GRB2,KRAS,MAP2K1,MAPK1,RAF1,RALA,RAP2B,RASD1
IL-12 Signaling and Production in Macrophages	0.0204174	0.0471887	1.69	1.32616	0.154	AKT3,CD40,CHUK,CLU,IKBKB,IRF1,IRF8,MAF,MAP2K1,MAPK1,MAPK10,MAPK8,MAPK9,PIK3C2A,PIK3CB,PIK3R1,PPARG,PRKCA,PRKD3,TGFB2,TNF
Small Cell Lung Cancer Signaling	0.020893	0.0480883	1.68	1.31796	0.167	AKT3,BCL2,CCND1,CCND2,CCND3,CCNE1,CHUK,E2F2,E2F3,IKBKB,NOS1,PIK3C2A,PIK3CB,PIK3R1,PTEN,RARB
Polyamine Regulation in Colon Cancer	0.0213796	0.0488051	1.67	1.31153	0.19	AKT3,CSNK2A1,DOHH,KRAS,MAP2K1,MAP2K3,MAP2K7,MAPK1,MXD1,PPARG,RAF1
Cancer Drug Resistance By Drug Efflux	0.0213796	0.0488051	1.67	1.31153	0.19	AKT3,KRAS,MAP2K1,MAPK1,PIK3CB,PIK3R1,PTEN,RAF1,RALA,RAP2B,RASD1
Regulation of Cellular Mechanics by Calpain Protease	0.0223872	0.0508966	1.65	1.29331	0.169	CCND1,CCND2,CCND3,CCNE1,GRB2,ITGA10,ITGA2,ITGB3,ITGB8,KRAS,MAPK1,RALA,RAP2B,RASD1,VCL
Role of MAPK Signaling in Promoting the Pathogenesis of Influenza	0.0229087	0.0518705	1.64	1.28508	0.159	ABHD3,ATP6V0E1,ATP6V1B2,BCL2,KRAS,MAP2K1,MAP2K3,MAP2K7,MAPK1,MAPK10,MAPK8,MAPK9,PRKCA,RAF1,RALA,RAP2B,RASD1,RPS6KA3
Amyotrophic Lateral Sclerosis Signaling	0.0269153	0.0606957	1.57	1.21684	0.157	AKT3,BCL2,CACNA1E,CACNA2D1,CACNA2D4,CACNB4,CACNG8,GRIK3,IGF1,NOS1,PIK3C2A,PIK3CB,PIK3R1,RAB5A,RAB5B,SLC1A2,VEGFA,VEGFD
Cell Cycle: G1/S Checkpoint Regulation	0.0281838	0.0633	1.55	1.1986	0.176	BTRC,CCND1,CCND2,CCND3,CCNE1,CDC25A,E2F2,E2F3,E2F7,SKP1,SMAD4,TGFB2
Antiproliferative Role of Somatostatin Receptor 2	0.0316228	0.0707385	1.5	1.15034	0.169	GAD1,GNB5,GUCY1A2,KRAS,MAP2K1,MAPK1,NOS1,PIK3C2A,PIK3CB,PIK3R1,RALA,RAP2B,RASD1
Hepatic Fibrosis / Hepatic Stellate Cell Activation	0.0331131	0.0731905	1.48	1.13555	0.139	BCL2,CD40,CERT1,COL12A1,COL24A1,COL5A2,CSF1,EDN1,FGF2,FGFR1,IGF1,IGF1R,IL10RA,IL1RAP,LEP,LHX2,MET,SERPINE1,SMAD2,SMAD4,SMAD7,TGFB2,TGFBR1,TGFBR2,TNF,VEGFA,VEGFD
Role of IL-17F in Allergic Inflammatory Airway Diseases	0.0331131	0.0731905	1.48	1.13555	0.191	CREB1,CREB5,IGF1,MAP2K1,MAPK1,RAF1,RPS6KA3,RPS6KA5,RPS6KA6
Ephrin A Signaling	0.0331131	0.0731905	1.48	1.13555	0.191	CFL2,EPHA1,EPHA7,FYN,PIK3C2A,PIK3CB,PIK3R1,ROCK2,VAV2
Inositol Pyrophosphates Biosynthesis	0.0346737	0.0757382	1.46	1.12068	0.375	IP6K1,IP6K2,IPPK
VDR/RXR Activation	0.0346737	0.0757382	1.46	1.12068	0.167	CASR,CSNK2A1,GADD45A,HOXA10,HR,MXD1,NCOR2,PRKCA,PRKD3,PTH,RUNX2,TGFB2,YY1
Toll-like Receptor Signaling	0.0346737	0.0757382	1.46	1.12068	0.167	CHUK,IKBKB,IRAK2,MAP2K3,MAP3K14,MAP3K7,MAP4K4,MAPK1,MAPK8,PPARA,TLR1,TNF,UBB
GP6 Signaling Pathway	0.0354813	0.0771996	1.45	1.11238	0.15	AKT3,CALM1 (includes others),CAMK4,CERT1,COL12A1,COL24A1,COL5A2,FYN,GRB2,ITGB3,ITPR1,LAMC1,PIK3C2A,PIK3CB,PIK3R1,PRKCA,PRKD3,SCHIP1,VAV2
Dopamine Receptor Signaling	0.0380189	0.082399	1.42	1.08408	0.165	ADCY1,ADCY5,DRD1,NCS1,PPP1R11,PPP1R3D,PPP2R1B,PPP2R5B,PPP2R5C,PPP2R5E,PRKACB,PRKAR2A,PTH
RHOGDI Signaling	0.040738	0.0879499	1.39	1.05576	0.135	ACTR2,ARHGAP1,ARHGAP12,ARHGAP5,ARHGDIA,ARHGEF12,ARHGEF4,CFL2,DLC1,ESR1,GNA11,GNA12,GNAI3,GNAL,GNAQ,GNAT1,GNAZ,GNB5,ITGA10,ITGA2,ITGB3,ITGB8,PAK6,PIKFYVE,PRKCA,RDX,RND2,ROCK2,WASL
Induction of Apoptosis by HIV1	0.0457088	0.0983004	1.34	1.00744	0.169	BAK1,BCL2,CASP8,CHUK,IKBKB,MAP2K7,MAP3K14,MAPK10,MAPK8,MAPK9,TNF
Oxytocin In Spinal Neurons Signaling Pathway	0.0467735	0.0998193	1.33	1.00079	0.2	GAD1,GNA11,GNAI3,GUCY1A2,NOS1,OXTR,PRKG1
PD-1, PD-L1 cancer immunotherapy pathway	0.0467735	0.0998193	1.33	1.00079	0.151	AKT3,CBLB,CD28,CD80,CSNK2A1,LATS1,LATS2,PDCD1,PDCD1LG2,PIK3C2A,PIK3CB,PIK3R1,PTEN,TGFB2,TNF,YAP1
MYC Mediated Apoptosis Signaling	0.047863	0.101755	1.32	0.992446	0.18	ADRB2,BCL2,CASP8,CHUK,CRADD,IKBKB,PRKACB,PRKAR2A,TNF
Molybdenum Cofactor Biosynthesis	0.0489779	0.102946	1.31	0.987391	0.5	MOCS3,NFS1
Acetate Conversion to Acetyl-CoA	0.0489779	0.102946	1.31	0.987391	0.5	ACSL1,ACSS2
Cellular Effects of Sildenafil (Viagra)	0.0489779	0.102946	1.31	0.987391	0.141	ADCY1,ADCY5,CACNA1E,CACNA2D1,CACNA2D4,CACNB4,CACNG8,CALM1 (includes others),CAMK4,GUCY1A2,ITPR1,KCNN4,MPRIP,MYLK,PDE1C,PDE3B,PLCB1,PLCH2,PRKACB,PRKAR2A,PRKG1
Choline Biosynthesis III	0.0501187	0.104555	1.3	0.980656	0.267	CHPT1,NAPEPLD,PHKA1,PLD5
Ferroptosis Signaling Pathway	0.0501187	0.104555	1.3	0.980656	0.144	ABCA1,ACSL4,CHAC1,EIF2AK3,GLS2,KRAS,MAP2K1,MAPK1,NFS1,NOX4,PRKAA1,PRKAA2,PRKAB2,RAF1,RALA,RAP2B,RASD1,SLC11A2,YAP1
Leukocyte Extravasation Signaling	0.0512861	0.106195	1.29	0.973897	0.135	ARHGAP1,ARHGAP12,ARHGAP5,BMX,CLDN12,CLDN2,CRKL,DLC1,GNAI3,ITGA2,MAP3K4,MAPK1,MAPK10,MAPK8,MAPK9,PIK3C2A,PIK3CB,PIK3R1,PRKCA,PRKD3,RAPGEF4,RDX,ROCK2,VAV2,VCL,WASL
HMGB1 Signaling	0.0512861	0.106195	1.29	0.973897	0.138	AKT3,EDA,IL15,KRAS,LEP,MAP2K1,MAP2K3,MAP2K7,MAPK1,MAPK10,MAPK8,MAPK9,PIK3C2A,PIK3CB,PIK3R1,RALA,RAP2B,RASD1,RND2,SERPINE1,TGFB2,TNF,TNFSF13B
Phagosome Maturation	0.0537032	0.110788	1.27	0.955509	0.138	ATP6V0E1,ATP6V1B2,CTSK,DYNC1I1,DYNC1LI2,M6PR,NAPG,NOS1,NOX4,PIKFYVE,RAB5A,RAB5B,SNAP25,STX16,TUBA1A,TUBA4A,TUBE1,VPS33B,VPS37A,VPS37B,VPS41,VTI1B
Hereditary Breast Cancer Signaling	0.0549541	0.11295	1.26	0.947114	0.141	AKT3,CCND1,CCND2,CCND3,CHEK1,GADD45A,GADD45G,KRAS,PIK3C2A,PIK3CB,PIK3R1,PTEN,RAD50,RALA,RAP2B,RASD1,SMARCD1,SMARCD2,UBB,WEE1
TR/RXR Activation	0.0588844	0.120583	1.23	0.918714	0.155	AKT3,CAMK4,F10,FASN,LDLR,NCOR2,PDE3B,PIK3C2A,PIK3CB,PIK3R1,STRBP,TBL1XR1,THRB
Remodeling of Epithelial Adherens Junctions	0.060256	0.122491	1.22	0.911895	0.162	ACTR2,CLIP1,DNM1L,MAPRE1,MET,RAB5A,RAB5B,RALA,TUBA1A,TUBA4A,VCL
Adipogenesis pathway	0.060256	0.122491	1.22	0.911895	0.141	BMPR1A,BMPR2,CLOCK,FBXW7,FGF2,FGFR1,FZD1,FZD6,GTF2H1,KLF3,KLF5,LEP,PPARG,RPS6KB1,RUNX1T1,SAP18,TBL1XR1,TNF,ZNF423
Cardiomyocyte Differentiation via BMP Receptors	0.0645654	0.12983	1.19	0.886625	0.217	BMPR1A,BMPR2,MAP3K7,NPPB,SMAD4
MSP-RON Signaling In Macrophages Pathway	0.0645654	0.12983	1.19	0.886625	0.143	CHUK,CREB1,CREB5,GRB2,IKBKB,KRAS,MAPK1,NFKBIZ,PIK3C2A,PIK3CB,PIK3R1,RALA,RAP2B,RASD1,SOCS1,SOS2,TNF
SPINK1 General Cancer Pathway	0.0645654	0.12983	1.19	0.886625	0.159	AKT3,KRAS,MAP2K1,MAPK1,PIK3C2A,PIK3CB,PIK3R1,RAF1,RALA,RAP2B,RASD1
Sphingosine-1-phosphate Signaling	0.0691831	0.138118	1.16	0.859749	0.142	ADCY1,ADCY5,AKT3,CASP8,GNA12,GNAI3,GNAQ,MAPK1,PIK3C2A,PIK3CB,PIK3R1,PLCB1,PLCH2,RND2,S1PR1,S1PR2,SMPD1
Sumoylation Pathway	0.0691831	0.138118	1.16	0.859749	0.146	AR,ARHGDIA,CBX4,MAPK10,MAPK8,MAPK9,MYB,PML,RND2,SENP5,SERBP1,SMAD4,SUMO3,ZEB1,ZNF217
Glucocorticoid Receptor Signaling	0.0707946	0.139832	1.15	0.854394	0.115	ADRB2,AKT3,AR,BCL2,CD3E,CHUK,CREB1,ESR1,GHR,GJA1,GRB2,GTF2H1,HSPA14,HSPA1A/HSPA1B,HSPA8,IGF1,IKBKB,IL10RA,IL7R,KRAS,KRT23,KRT32,KRT76,KRT83,MAP2K1,MAP2K7,MAP3K14,MAP3K7,MAPK1,MAPK10,MAPK8,MAPK9,NCOR2,NFATC3,NR3C2,PDK4,PIK3C2A,PIK3CB,PIK3R1,PPARG,PRKAA1,PRKAA2,PRKAB2,PRKACB,PTGES3,RAF1,RALA,RAP2B,RARB,RASD1,RPS6KA5,SERPINE1,SGK1,SMAD2,SMAD4,SMARCD1,SMARCD2,SOS2,TAF15,TAF4B,TBP,TFB1M,TGFB2,TGFBR1,T…
Antioxidant Action of Vitamin C	0.0707946	0.139832	1.15	0.854394	0.143	ABHD3,CHUK,GLRX,IKBKB,MAPK1,MAPK10,MAPK8,MAPK9,NAPEPLD,PLCB1,PLCH2,PLD5,SLC2A14,SLC2A3,TNF,TXNRD2
Hepatic Cholestasis	0.0707946	0.139832	1.15	0.854394	0.131	ADCY1,ADCY5,CHUK,EDA,ESR1,IKBKB,IL15,IL1RAP,INSR,IRAK2,LEP,MAP3K14,MAP3K4,MAP3K7,MAPK10,MAPK8,MAPK9,PPARA,PRKACB,PRKAR2A,PRKCA,PRKD3,TGFB2,TNF,TNFSF13B
1D-myo-inositol Hexakisphosphate Biosynthesis II (Mammalian)	0.074131	0.145391	1.13	0.837463	0.235	INPP5F,IPPK,OCRL,SYNJ1
D-myo-inositol (1,3,4)-trisphosphate Biosynthesis	0.074131	0.145391	1.13	0.837463	0.235	INPP5F,OCRL,PTEN,SYNJ1
IL-22 Signaling	0.0758578	0.147737	1.12	0.830511	0.208	AKT3,MAPK1,MAPK10,MAPK8,MAPK9
Glutamate Degradation III (via 4-aminobutyrate)	0.0758578	0.147737	1.12	0.830511	0.4	GAD1,GAD2
Th1 Pathway	0.0776247	0.149609	1.11	0.825043	0.139	CD28,CD3E,CD40,CD80,DLL1,DLL4,GRB2,ICOSLG/LOC102723996,IL10RA,IRF1,NFATC3,NOTCH2,PIK3C2A,PIK3CB,PIK3R1,RUNX3,SOCS1
iNOS Signaling	0.0776247	0.149609	1.11	0.825043	0.17	CALM1 (includes others),CAMK4,CHUK,HMGA1,IKBKB,IRAK2,IRF1,MAPK1
nNOS Signaling in Neurons	0.0776247	0.149609	1.11	0.825043	0.17	CALM1 (includes others),CAMK2A,CAMK4,DLG2,NOS1,PRKCA,PRKD3,RASD1
Purine Nucleotides De Novo Biosynthesis II	0.0812831	0.15612	1.09	0.806543	0.273	ADSS2,IMPDH1,PAICS
IL-10 Signaling	0.0831764	0.159207	1.08	0.798038	0.153	CHUK,IKBKB,IL10RA,IL1RAP,MAP2K3,MAP3K14,MAP3K7,MAP4K4,MAPK1,MAPK8,TNF
Role of JAK family kinases in IL-6-type Cytokine Signaling	0.0870964	0.165572	1.06	0.781012	0.2	MAPK1,MAPK10,MAPK8,MAPK9,SOCS1
CDP-diacylglycerol Biosynthesis I	0.0870964	0.165572	1.06	0.781012	0.2	ABHD5,CDS1,CDS2,LCLAT1,LPGAT1
Role of IL-17A in Arthritis	0.0933254	0.17681	1.03	0.752492	0.158	MAP2K1,MAP2K3,MAPK1,MAPK10,MAPK8,MAPK9,PIK3C2A,PIK3CB,PIK3R1
Alanine Biosynthesis III	0.0954993	0.180316	1.02	0.743967	1	NFS1
IL-17A Signaling in Gastric Cells	0.1	0.186913	1	0.728361	0.192	MAPK1,MAPK10,MAPK8,MAPK9,TNF
Mitotic Roles of Polo-Like Kinase	0.1	0.186913	1	0.728361	0.152	ANAPC7,CDC23,CDC25A,CDC27,KIF23,PPP2R1B,PPP2R5B,PPP2R5C,PPP2R5E,WEE1
Phagosome Formation	0.1	0.186913	1	0.728361	0.111	ABHD3,ACTR2,ADGRB3,ADGRF5,ADGRL1,ADORA2A,ADRA1A,ADRB2,AKT3,AP1G1,AP1S2,CASR,CFL2,CHRM2,CLIP1,CRKL,CYSLTR1,DRD1,ELMO2,FYN,FZD1,FZD6,GLP2R,GPR12,GPR155,GPR158,GPR55,GPR63,GPR65,GPR85,GRB2,GRM1,GRM7,GRPR,HTR1E,HTR2A,HTR4,ITGA10,ITGA2,ITGB3,ITGB8,ITPR1,KRAS,LGR5,MAP2K1,MAP2K3,MAP2K7,MAPK1,MYLK,NAPEPLD,NMUR2,OCRL,OXTR,PAK6,PIK3C2A,PIK3CB,PIK3R1,PIKFYVE,PLD5,PRKCA,PRKD3,RAF1,RALA,RAP2B,RAPGEF4,RASD1,RO…
Purine Nucleotides Degradation II (Aerobic)	0.103753	0.192634	0.984	0.715266	0.211	GDA,IMPDH1,NT5C2,XDH
Mitochondrial L-carnitine Shuttle Pathway	0.103753	0.192634	0.984	0.715266	0.211	ACSBG1,ACSL1,ACSL4,CPT1A
Zymosterol Biosynthesis	0.107152	0.198284	0.97	0.702711	0.333	LBR,MSMO1
Phosphatidylglycerol Biosynthesis II (Non-plastidic)	0.11272	0.207897	0.948	0.682152	0.185	ABHD5,CDS1,CDS2,LCLAT1,LPGAT1
Amyloid Processing	0.113763	0.209128	0.944	0.679587	0.157	AKT3,APP,BACE1,CDK5R1,CSNK2A1,MAPK1,PRKACB,PRKAR2A
Pyrimidine Ribonucleotides Interconversion	0.115611	0.211827	0.937	0.674018	0.171	AK4,CMPK1,DDX3X,ENTPD1,ENTPD7,NME7
Fcγ Receptor-mediated Phagocytosis in Macrophages and Monocytes	0.11722	0.21407	0.931	0.669445	0.138	ACTR2,AKT3,FYN,MAPK1,MYO5A,NAPEPLD,PIK3R1,PLD5,PRKCA,PRKD3,PTEN,RPS6KB1,VAV2
Role of MAPK Signaling in Inhibiting the Pathogenesis of Influenza	0.11995	0.21834	0.921	0.660866	0.143	ABHD3,MAP2K1,MAP2K3,MAP2K7,MAPK1,MAPK10,MAPK8,MAPK9,RAF1,RPS6KA3,TNF
Gustation Pathway	0.121619	0.21994	0.915	0.657696	0.123	ADCY1,ADCY5,CACNA1E,CACNA2D1,CACNA2D4,CACNB4,CACNG8,CASR,GABRA1,GABRA3,GABRP,GABRR1,ITPR1,KCNN4,LIPA,LIPE,P2RY8,PDE3B,PRKACB,PRKAR2A,SCN11A,SCN1A,SCN2A,SCN3A,SCN8A
Coronavirus Pathogenesis Pathway	0.121619	0.21994	0.915	0.657696	0.123	AR,BCL2,CASP8,CCND1,CCNE1,CHUK,E2F2,E2F3,E2F7,EIF2AK3,EIF4E,FURIN,IKBKB,MAPK1,MAPK10,MAPK8,MAPK9,PIKFYVE,SERPINE1,SMAD4,TGFBR1,TGFBR2,TMPRSS2,TNPO1,ZC3HAV1
Cholesterol Biosynthesis I	0.12331	0.220141	0.909	0.657299	0.231	LBR,MSMO1,SC5D
Cholesterol Biosynthesis II (via 24,25-dihydrolanosterol)	0.12331	0.220141	0.909	0.657299	0.231	LBR,MSMO1,SC5D
Guanosine Nucleotides Degradation III	0.12331	0.220141	0.909	0.657299	0.231	GDA,NT5C2,XDH
Cholesterol Biosynthesis III (via Desmosterol)	0.12331	0.220141	0.909	0.657299	0.231	LBR,MSMO1,SC5D
TNFR1 Signaling	0.12388	0.22045	0.907	0.656689	0.154	CASP8,CHUK,CRADD,IKBKB,MAP3K14,MAPK8,PAK6,TNF
IL-17 Signaling	0.134276	0.238191	0.872	0.623074	0.123	AKT3,EDA,IL15,KRAS,LEP,MAP2K3,MAP3K14,MAP3K7,MAPK1,MAPK10,MAPK8,MAPK9,PIK3C2A,PIK3CB,PIK3R1,RALA,RAP2B,RASD1,TGFB2,TNF,TNFSF13B,VEGFA,VEGFD
NAD Signaling Pathway	0.138676	0.245214	0.858	0.610455	0.126	AKT3,CLOCK,EIF2AK3,FGF2,GJA1,IGF1,PARP12,PARP8,PIK3C2A,PIK3CB,PIK3R1,PRKAA1,PRKAA2,PRKAB2,SIRT4,SOD2,TGFB2,TPCN1,VEGFA
Pyrimidine Ribonucleotides De Novo Biosynthesis	0.140929	0.246847	0.851	0.607572	0.162	AK4,CMPK1,DDX3X,ENTPD1,ENTPD7,NME7
Ceramide Biosynthesis	0.140929	0.246847	0.851	0.607572	0.286	KDSR,SPTLC1
Phosphatidylcholine Biosynthesis I	0.140929	0.246847	0.851	0.607572	0.286	CHPT1,PHKA1
Sirtuin Signaling Pathway	0.143549	0.250648	0.843	0.600935	0.116	ABCA1,ACSS2,APP,ATG10,ATG13,ATG14,ATG16L1,ATG2B,ATG4B,ATG9A,CLOCK,CPT1A,EPAS1,ESRRA,GABARAPL1,GADD45A,GADD45G,GLUD1,MAPK1,MLYCD,PFKFB3,PPARA,PPARG,PPIF,PRKAA1,PRKAA2,RARB,RBBP8,SIRT4,SOD2,TNF,TUBA1A,TUBA4A,WRN
DNA Double-Strand Break Repair by Homologous Recombination	0.146218	0.253717	0.835	0.59565	0.214	ATRX,GEN1,RAD50
Urate Biosynthesis/Inosine 5'-phosphate Degradation	0.146218	0.253717	0.835	0.59565	0.214	IMPDH1,NT5C2,XDH
tRNA Splicing	0.150314	0.260016	0.823	0.585001	0.152	FICD,GDE1,NAPEPLD,PDE1C,PDE3B,TDP2,TSEN34
Docosahexaenoic Acid (DHA) Signaling	0.154882	0.267087	0.81	0.573347	0.158	AKT3,APP,BCL2,PIK3C2A,PIK3CB,PIK3R1
Lymphotoxin β Receptor Signaling	0.156315	0.267899	0.806	0.572028	0.145	AKT3,CHUK,IKBKB,MAP3K14,MAPK1,PIK3C2A,PIK3CB,PIK3R1
Superpathway of D-myo-inositol (1,4,5)-trisphosphate Metabolism	0.156315	0.267899	0.806	0.572028	0.182	INPP5F,OCRL,PTEN,SYNJ1
Glioma Invasiveness Signaling	0.162555	0.277739	0.789	0.556362	0.137	ITGB3,KRAS,MAPK1,PIK3C2A,PIK3CB,PIK3R1,RALA,RAP2B,RASD1,RND2
Fatty Acid Activation	0.170216	0.28994	0.769	0.537693	0.2	ACSBG1,ACSL1,ACSL4
Sphingomyelin Metabolism	0.176198	0.299214	0.754	0.524019	0.25	SGMS2,SMPD1
p38 MAPK Signaling	0.179473	0.302648	0.746	0.519062	0.125	CREB1,CREB5,IL1RAP,IRAK2,MAP2K3,MAP3K7,MKNK1,RPS6KA3,RPS6KA5,RPS6KA6,RPS6KB1,TGFB2,TGFBR1,TGFBR2,TNF
Dilated Cardiomyopathy Signaling Pathway	0.181134	0.302648	0.742	0.519062	0.122	ADCY1,ADCY5,AKT3,BCL2,CACNA1E,CACNA2D1,CACNA2D4,CACNB4,CACNG8,CAMK2A,CAMK2D,CAMK4,GAB1,ITPR1,MAPK1,PRKACB,PRKAR2A,RBM20
Role of PI3K/AKT Signaling in the Pathogenesis of Influenza	0.18239	0.302648	0.739	0.519062	0.136	AKT3,CRKL,GNAI3,KPNA3,MAP2K1,MAPK1,PIK3C2A,PIK3CB,PIK3R1
WNT/Ca+ pathway	0.18239	0.302648	0.739	0.519062	0.136	CAMK2A,CREB1,CREB5,FZD1,FZD6,NFATC3,PLCB1,PLCH2,PRKCA
UDP-D-xylose and UDP-D-glucuronate Biosynthesis	0.183654	0.302648	0.736	0.519062	0.5	UXS1
Flavin Biosynthesis IV (Mammalian)	0.183654	0.302648	0.736	0.519062	0.5	RFK
Fatty Acid Biosynthesis Initiation II	0.183654	0.302648	0.736	0.519062	0.5	FASN
Glutamine Degradation I	0.183654	0.302648	0.736	0.519062	0.5	GLS2
Glutamate Biosynthesis II	0.183654	0.302648	0.736	0.519062	0.5	GLUD1
Glutamate Degradation X	0.183654	0.302648	0.736	0.519062	0.5	GLUD1
EIF2 Signaling	0.185353	0.304548	0.732	0.516345	0.116	AGO1,AGO4,AKT3,BCL2,CCND1,EIF2AK3,EIF3A,EIF3M,EIF4E,GRB2,IGF1R,INSR,KRAS,MAP2K1,MAPK1,NOX4,PIK3C2A,PIK3CB,PIK3R1,RAF1,RALA,RAP2B,RASD1,RPL36A,SOS2,VEGFA
TNFR2 Signaling	0.190985	0.312879	0.719	0.504624	0.156	CHUK,IKBKB,MAP3K14,MAPK8,TNF
D-myo-inositol (1,4,5)-trisphosphate Degradation	0.195434	0.319028	0.709	0.496171	0.188	INPP5F,OCRL,SYNJ1
Ethanol Degradation IV	0.195884	0.319028	0.708	0.496171	0.167	ACSL1,ACSS2,ALDH1A3,ALDH3A2
Death Receptor Signaling	0.212814	0.34559	0.672	0.461439	0.125	BCL2,CASP8,CHUK,CRADD,IKBKB,MAP2K7,MAP3K14,MAP4K4,MAPK8,PARP12,PARP8,TNF
RAN Signaling	0.22182	0.359167	0.654	0.444703	0.176	KPNA1,KPNA3,TNPO1
Role of JAK2 in Hormone-like Cytokine Signaling	0.226464	0.364568	0.645	0.438221	0.147	GHR,IRS1,SOCS1,SOCS5,SOCS6
Regulation of Actin-based Motility by Rho	0.226464	0.364568	0.645	0.438221	0.121	ACTR2,ARHGDIA,BAIAP2,ITGA10,ITGA2,ITGB3,ITGB8,MPRIP,MYLK,PAK6,PFN2,PIKFYVE,RND2,WASL
Role of PKR in Interferon Induction and Antiviral Response	0.237137	0.38065	0.625	0.419474	0.118	CASP8,CHUK,HSPA14,HSPA1A/HSPA1B,HSPA8,IKBKB,IRF1,MAP2K3,MAP2K7,MAP3K7,MAPK1,MAPK10,MAPK8,MAPK9,TARBP2,TNF
Role of BRCA1 in DNA Damage Response	0.239883	0.383951	0.62	0.415724	0.125	CHEK1,E2F2,E2F3,E2F7,GADD45A,POU2F1,RAD50,RBBP8,SMARCD1,SMARCD2
IL-9 Signaling	0.244906	0.390868	0.611	0.40797	0.143	IRS1,PIK3C2A,PIK3CB,PIK3R1,TNF
BER (Base Excision Repair) Pathway	0.247172	0.393357	0.607	0.405213	0.136	MAP2K1,MAP2K3,MAP2K7,MAPK1,MBD4,NF1
Prostanoid Biosynthesis	0.250035	0.396778	0.602	0.401452	0.2	CYP2S1,PTGES3
Basal Cell Carcinoma Signaling	0.255859	0.403417	0.592	0.394246	0.125	BMP3,FZD1,FZD6,PTCH1,WNT1,WNT2B,WNT3A,WNT4,WNT7A
Transcriptional Regulatory Network in Embryonic Stem Cells	0.261818	0.403417	0.582	0.394246	0.13	CDYL,MEIS1,NEUROG1,OTX1,RIF1,SKIL,ZFHX3
Guanine and Guanosine Salvage I	0.262422	0.403417	0.581	0.394246	0.333	HPRT1
Palmitate Biosynthesis I (Animals)	0.262422	0.403417	0.581	0.394246	0.333	FASN
Ascorbate Recycling (Cytosolic)	0.262422	0.403417	0.581	0.394246	0.333	GLRX
Inosine-5'-phosphate Biosynthesis II	0.262422	0.403417	0.581	0.394246	0.333	PAICS
Hypusine Biosynthesis	0.262422	0.403417	0.581	0.394246	0.333	DOHH
Biotin-carboxyl Carrier Protein Assembly	0.262422	0.403417	0.581	0.394246	0.333	ACACB
Thiosulfate Disproportionation III (Rhodanese)	0.262422	0.403417	0.581	0.394246	0.333	MOCS3
1D-myo-inositol Hexakisphosphate Biosynthesis V (from Ins(1,3,4)P3)	0.262422	0.403417	0.581	0.394246	0.333	IPPK
S-adenosyl-L-methionine Biosynthesis	0.262422	0.403417	0.581	0.394246	0.333	MAT2B
Interferon Signaling	0.263633	0.403417	0.579	0.394246	0.139	BAK1,BCL2,IRF1,PTPN2,SOCS1
Serotonin Receptor Signaling	0.263633	0.403417	0.579	0.394246	0.133	ADCY1,ADCY5,HTR1E,HTR2A,HTR4,SLC6A4
Iron homeostasis signaling pathway	0.26485	0.404168	0.577	0.393438	0.115	ATP6V0E1,ATP6V1B2,BMP3,BMPR1A,BMPR2,BTRC,CYBRD1,EPAS1,MAPK1,MMS19,NFS1,SKP1,SLC11A2,SLC25A37,SMAD2,SMAD4
Aryl Hydrocarbon Receptor Signaling	0.271644	0.412277	0.566	0.384811	0.113	ALDH1A3,ALDH3A2,CCND1,CCND2,CCND3,CCNE1,CHEK1,ESR1,MAPK1,MAPK8,NCOR2,NFIA,NFIB,PTGES3,RARB,TGFB2,TNF,TRIP11
Kinetochore Metaphase Signaling Pathway	0.271644	0.412277	0.566	0.384811	0.117	ANAPC7,ARPP19,CDC23,CDC27,CENPO,MASTL,MXD3,NSL1,PPP1R11,PPP1R3D,PPP2R5B,PPP2R5C,PPP2R5E
γ-linolenate Biosynthesis II (Animals)	0.275423	0.415747	0.56	0.381171	0.158	ACSBG1,ACSL1,ACSL4
DNA damage-induced 14-3-3σ Signaling	0.275423	0.415747	0.56	0.381171	0.158	AKT3,CCNE1,RAD9A
Calcium Signaling	0.276694	0.416537	0.558	0.380347	0.11	AKAP5,ATP2B2,CACNA1E,CACNA2D1,CACNA2D4,CACNB4,CACNG8,CALM1 (includes others),CAMK2A,CAMK2D,CAMK4,CREB1,CREB5,ITPR1,MAPK1,MCU,NFATC3,PRKACB,PRKAR2A,RAP2B,SLC8A1,TP63,TPM2,TRPC3
IL-23 Signaling Pathway	0.280543	0.421193	0.552	0.375519	0.13	AKT3,PIK3C2A,PIK3CB,PIK3R1,RORA,TNF
TWEAK Signaling	0.282488	0.422973	0.549	0.373688	0.135	BAG4,CASP8,CHUK,IKBKB,MAP3K14
PXR/RXR Activation	0.28774	0.428532	0.541	0.368016	0.123	AKT3,ALDH3A2,CPT1A,INSR,PPARA,PRKACB,PRKAR2A,TNF
Activation of IRF by Cytosolic Pattern Recognition Receptors	0.28774	0.428532	0.541	0.368016	0.123	CD40,CHUK,IFIT2,IKBKB,MAPK10,MAPK8,MAPK9,TNF
BAG2 Signaling Pathway	0.289734	0.430352	0.538	0.366176	0.119	ATXN3,HSPA14,HSPA1A/HSPA1B,HSPA8,MAPK1,PSMA5,PSMD7,PSME1,PSME3,UBE2D1
Caveolar-mediated Endocytosis Signaling	0.295801	0.438195	0.529	0.358333	0.12	FYN,INSR,ITGA10,ITGA2,ITGB3,ITGB8,PRKCA,RAB5A,RAB5B
IL-17A Signaling in Fibroblasts	0.301995	0.443829	0.52	0.352784	0.132	CHUK,IKBKB,MAP3K7,MAPK1,NFKBIZ
Glutamate Receptor Signaling	0.301995	0.443829	0.52	0.352784	0.121	CALM1 (includes others),CAMK4,GNB5,GRIK3,GRM1,GRM7,SLC1A2,SLC1A3
Notch Signaling	0.301995	0.443829	0.52	0.352784	0.132	DLL1,DLL4,FURIN,NOTCH2,RBPJ
Sonic Hedgehog Signaling	0.304789	0.446757	0.516	0.349928	0.138	DYRK1B,PRKACB,PRKAR2A,PTCH1
tRNA Charging	0.322107	0.470902	0.492	0.32707	0.128	DARS1,EARS2,HARS2,IARS1,TARS3
Hematopoiesis from Multipotent Stem Cells	0.32434	0.472925	0.489	0.325208	0.167	CSF1,IL15
Regulation Of The Epithelial Mesenchymal Transition In Development Pathway	0.328095	0.477152	0.484	0.321344	0.115	AXIN2,FZD1,FZD6,PTCH1,RBPJ,WNT1,WNT2B,WNT3A,WNT4,WNT7A
Endoplasmic Reticulum Stress Pathway	0.33037	0.478526	0.481	0.320094	0.143	ATF6,EIF2AK3,MAPK8
2-ketoglutarate Dehydrogenase Complex	0.333426	0.478526	0.477	0.320094	0.25	DHTKD1
Phenylethylamine Degradation I	0.333426	0.478526	0.477	0.320094	0.25	ALDH3A2
Glutathione Redox Reactions II	0.333426	0.478526	0.477	0.320094	0.25	GLRX
Oxidized GTP and dGTP Detoxification	0.333426	0.478526	0.477	0.320094	0.25	DDX6
Role of Pattern Recognition Receptors in Recognition of Bacteria and Viruses	0.334195	0.478526	0.476	0.320094	0.109	CREB1,EDA,IL15,LEP,MAPK1,MAPK10,MAPK8,MAPK9,PIK3C2A,PIK3CB,PIK3R1,PRKCA,PRKD3,TGFB2,TLR1,TNF,TNFSF13B
Mechanisms of Viral Exit from Host Cells	0.36141	0.516167	0.442	0.287209	0.122	CHMP3,PRKCA,PRKD3,SH3GL2,VPS4A
Pyrimidine Deoxyribonucleotides De Novo Biosynthesis I	0.384592	0.546474	0.415	0.262431	0.13	AK4,CMPK1,NME7
Vitamin-C Transport	0.384592	0.546474	0.415	0.262431	0.13	GLRX,SLC2A3,TXNRD2
DNA Double-Strand Break Repair by Non-Homologous End Joining	0.397192	0.554364	0.401	0.256205	0.143	RAD50,WRN
Arsenate Detoxification I (Glutaredoxin)	0.398107	0.554364	0.4	0.256205	0.2	AS3MT
Protein Citrullination	0.398107	0.554364	0.4	0.256205	0.2	PADI3
Creatine-phosphate Biosynthesis	0.398107	0.554364	0.4	0.256205	0.2	MAP4K4
Serine Biosynthesis	0.398107	0.554364	0.4	0.256205	0.2	PSAT1
Tetrapyrrole Biosynthesis II	0.398107	0.554364	0.4	0.256205	0.2	UROS
Myo-inositol Biosynthesis	0.398107	0.554364	0.4	0.256205	0.2	INPP5F
Citrulline-Nitric Oxide Cycle	0.398107	0.554364	0.4	0.256205	0.2	NOS1
Ethanol Degradation II	0.41783	0.580378	0.379	0.236289	0.118	ACSL1,ACSS2,ALDH1A3,ALDH3A2
Superpathway of Citrulline Metabolism	0.431519	0.597901	0.365	0.223371	0.133	GLS2,NOS1
DNA Methylation and Transcriptional Repression Signaling	0.440555	0.608906	0.356	0.21545	0.114	ARID4B,MBD2,MECP2,SAP18
Heparan Sulfate Biosynthesis	0.44978	0.620117	0.347	0.207526	0.105	CHST1,CHST11,EXT2,EXTL3,GLCE,HS3ST5,HS6ST2,LIPE,XYLT2
Arginine Biosynthesis IV	0.456037	0.627089	0.341	0.202671	0.167	GLUD1
Oxidative Ethanol Degradation III	0.457088	0.627089	0.34	0.202671	0.107	ACSL1,ACSS2,ALDH1A3,ALDH3A2,CYP2S1,CYP2U1
Role of OCT4 in Mammalian Embryonic Stem Cell Pluripotency	0.460257	0.627921	0.337	0.202095	0.109	IGF2BP1,JARID2,PCGF6,PHC3,SALL4
Fatty Acid β-oxidation I	0.462381	0.627921	0.335	0.202095	0.111	ACSBG1,ACSL1,ACSL4,SCP2
Extrinsic Prothrombin Activation Pathway	0.464515	0.627921	0.333	0.202095	0.125	F10,F3
Role of JAK1, JAK2 and TYK2 in Interferon Signaling	0.464515	0.627921	0.333	0.202095	0.115	PTPN2,RAF1,SOCS1
D-myo-inositol (1,4,5)-Trisphosphate Biosynthesis	0.465586	0.627921	0.332	0.202095	0.115	PIKFYVE,PLCB1,PLCH2
Adenosine Nucleotides Degradation II	0.465586	0.627921	0.332	0.202095	0.125	NT5C2,XDH
Parkinson's Signaling	0.465586	0.627921	0.332	0.202095	0.125	MAPK1,MAPK8
Dermatan Sulfate Biosynthesis (Late Stages)	0.47863	0.643954	0.32	0.191145	0.106	CHST1,CHST11,DSEL,HS3ST5,HS6ST2
Maturity Onset Diabetes of Young (MODY) Signaling	0.481948	0.6453	0.317	0.190238	0.103	APPL1,CACNA1E,CACNA2D1,CACNA2D4,CACNB4,CACNG8,INSR,NEUROD1
Role of WNT/GSK-3β Signaling in the Pathogenesis of Influenza	0.481948	0.6453	0.317	0.190238	0.103	FZD1,FZD6,SIAH1,WNT1,WNT2B,WNT3A,WNT4,WNT7A
NAD Salvage Pathway II	0.489779	0.654213	0.31	0.184281	0.111	ENPP5,NT5C2,PXYLP1
Heparan Sulfate Biosynthesis (Late Stages)	0.496592	0.661727	0.304	0.179321	0.101	CHST1,CHST11,EXT2,EXTL3,GLCE,HS3ST5,HS6ST2,LIPE
Superpathway of Serine and Glycine Biosynthesis I	0.508159	0.670722	0.294	0.173457	0.143	PSAT1
Thioredoxin Pathway	0.508159	0.670722	0.294	0.173457	0.143	TXNRD2
Adenine and Adenosine Salvage III	0.508159	0.670722	0.294	0.173457	0.143	HPRT1
Glycoaminoglycan-protein Linkage Region Biosynthesis	0.508159	0.670722	0.294	0.173457	0.143	XYLT2
Dermatan Sulfate Biosynthesis	0.526017	0.691018	0.279	0.160511	0.1	CHST1,CHST11,DSEL,HS3ST5,HS6ST2,XYLT2
Inhibition of Matrix Metalloproteases	0.526017	0.691018	0.279	0.160511	0.103	ADAM12,HSPG2,RECK,TFPI2
Triacylglycerol Biosynthesis	0.535797	0.702209	0.271	0.153534	0.1	ABHD5,LCLAT1,LPGAT1,PLPP1,PLPP3
Superpathway of Cholesterol Biosynthesis	0.539511	0.703764	0.268	0.152573	0.103	LBR,MSMO1,SC5D
Role of p14/p19ARF in Tumor Suppression	0.539511	0.703764	0.268	0.152573	0.103	PIK3C2A,PIK3CB,PIK3R1
Superoxide Radicals Degradation	0.555904	0.723455	0.255	0.140589	0.125	SOD2
Phosphatidylethanolamine Biosynthesis II	0.598412	0.771563	0.223	0.112629	0.111	ETNK1
Citrulline Biosynthesis	0.598412	0.771563	0.223	0.112629	0.111	GLS2
Heme Biosynthesis II	0.598412	0.771563	0.223	0.112629	0.111	UROS
Folate Transformations I	0.598412	0.771563	0.223	0.112629	0.111	MTHFR
Calcium Transport I	0.636796	0.81727	0.196	0.0876345	0.1	ATP2B2
Dolichyl-diphosphooligosaccharide Biosynthesis	0.636796	0.81727	0.196	0.0876345	0.1	ALG6
Pyroptosis Signaling Pathway	1	1	0	0	0.0645	CASP8,MAPK1,PRKACB,PRKAR2A,TLR1,TNF
IL-13 Signaling Pathway	1	1	0	0	0.0862	AKT3,FAM120A,FYN,MAPK1,PIK3C2A,PIK3CB,PIK3R1,ROCK2,SOCS1,TGFB2
LPS/IL-1 Mediated Inhibition of RXR Function	1	1	0	0	0.0827	ABCA1,ACOX1,ACSBG1,ACSL1,ACSL4,ALDH1A3,ALDH3A2,CHST1,CHST11,CPT1A,CYP2S1,CYP2U1,HS3ST5,HS6ST2,IL1RAP,MAP2K7,MAP3K7,MAPK8,MAPK9,PPARA,TNF
Coagulation System	1	1	0	0	0.0857	F10,F3,SERPINE1
LXR/RXR Activation	1	1	0	0	0.0732	ABCA1,ABCG4,CLU,FASN,IL1RAP,LDLR,MYLIP,NCOR2,TNF
Mitochondrial Dysfunction	1	1	0	0	0.0936	APP,ATP5MC3,BACE1,BCL2,CASP8,COX6B2,COX8C,CPT1A,FURIN,LRRK2,MAPK10,MAPK8,MAPK9,SOD2,TXNRD2,XDH
FXR/RXR Activation	1	1	0	0	0.0714	AKT3,CLU,FASN,MAPK10,MAPK8,MAPK9,PPARA,PPARG,TNF
Role of RIG1-like Receptors in Antiviral Innate Immunity	1	1	0	0	0.0652	CASP8,CHUK,IKBKB
TREM1 Signaling	1	1	0	0	0.0909	AKT3,CD40,GRB2,MAPK1,TLR1,TNF,TREM1
MIF Regulation of Innate Immunity	1	1	0	0	0.0909	MAPK1,MAPK10,MAPK8,MAPK9
Role of NFAT in Regulation of the Immune Response	1	1	0	0	0.0611	AKAP5,AKT3,CALM1 (includes others),CAMK4,CD28,CD3E,CD80,CHUK,FYN,GNA11,GNA12,GNAI3,GNAL,GNAQ,GNAT1,GNAZ,GNB5,GRB2,IKBKB,ITPR1,KPNA1,KPNA3,KRAS,MAP2K1,MAPK1,NFATC3,PIK3C2A,PIK3CB,PIK3R1,PLCB1,RAF1,RALA,RAP2B,RASD1,SOS2,TNPO1
CCR5 Signaling in Macrophages	1	1	0	0	0.0461	CACNA1E,CACNA2D1,CACNA2D4,CACNB4,CACNG8,CALM1 (includes others),CAMK4,CD3E,GNA11,GNA12,GNAI3,GNAL,GNAQ,GNAT1,GNAZ,GNB5,ITPR1,MAPK1,MAPK10,MAPK8,MAPK9,PRKCA,PRKD3
Calcium-induced T Lymphocyte Apoptosis	1	1	0	0	0.013	CALM1 (includes others),CAMK4,CD3E,ITPR1,PRKCA,PRKD3
Cytotoxic T Lymphocyte-mediated Apoptosis of Target Cells	1	1	0	0	0.00706	BCL2,CASP8,CD3E
Airway Pathology in Chronic Obstructive Pulmonary Disease	1	1	0	0	0.0932	EDA,FGF18,FGF2,FGF3,FGF7,FGF9,IL15,LEP,TGFB2,TNF,TNFSF13B
CTLA4 Signaling in Cytotoxic T Lymphocytes	1	1	0	0	0.0397	AKT3,AP1G1,AP1S2,AP2A1,AP2B1,CD28,CD3E,CD80,CLTC,CLTCL1,FYN,GRB2,PIK3C2A,PIK3CB,PIK3R1,PPP2R1B,PPP2R5B,PPP2R5C,PPP2R5E
Airway Inflammation in Asthma	1	1	0	0	0.0303	TGFB2
T Helper Cell Differentiation	1	1	0	0	0.0212	CD28,CD3E,CD40,CD80,CXCR5,ICOSLG/LOC102723996,IL10RA,TGFBR1,TGFBR2,TNF
CD28 Signaling in T Helper Cells	1	1	0	0	0.0387	ACTR2,AKT3,CALM1 (includes others),CAMK4,CD28,CD3E,CD80,CHUK,FYN,GRB2,IKBKB,ITPR1,MAP2K1,MAPK10,MAPK8,MAPK9,NFATC3,PIK3C2A,PIK3CB,PIK3R1
IL-15 Signaling	1	1	0	0	0.0246	AKT3,IL15,KRAS,MAP2K1,MAPK1,PIK3C2A,PIK3CB,PIK3R1,RAF1,RALA,RAP2B,RASD1,RPS6KB1
Role of Cytokines in Mediating Communication between Immune Cells	1	1	0	0	0.037	IL15,TNF
Dendritic Cell Maturation	1	1	0	0	0.0389	AKT3,CD3E,CD40,CD80,CHUK,CREB1,CREB5,IKBKB,IL15,IRF8,LEP,LY75,MAP3K14,MAPK1,MAPK10,MAPK8,MAPK9,PIK3C2A,PIK3CB,PIK3R1,PLCB1,PLCH2,TNF
ICOS-ICOSL Signaling in T Helper Cells	1	1	0	0	0.0394	AKT3,CALM1 (includes others),CAMK2A,CAMK2D,CAMK4,CD28,CD3E,CD40,CD80,CHUK,GRB2,ICOSLG/LOC102723996,IKBKB,ITPR1,NFATC3,PIK3C2A,PIK3CB,PIK3R1,PLEKHA1,PTEN
Lipid Antigen Presentation by CD1	1	1	0	0	0.00962	AP2A1,AP2B1,CD3E,PSAP
Type I Diabetes Mellitus Signaling	1	1	0	0	0.0452	BCL2,CASP8,CD28,CD3E,CD80,CHUK,GAD1,GAD2,IKBKB,IL1RAP,IRF1,MAP2K3,MAP2K7,MAP3K14,MAP3K7,MAPK1,MAPK10,MAPK8,MAPK9,SOCS1,SOCS5,SOCS6,TNF
Primary Immunodeficiency Signaling	1	1	0	0	0.0536	CD3E,CD40,IL7R
Allograft Rejection Signaling	1	1	0	0	0.0103	CD28,CD3E,CD40,CD80,TNF
Autoimmune Thyroid Disease Signaling	1	1	0	0	0.00881	CD28,CD3E,CD40,CD80
Graft-versus-Host Disease Signaling	1	1	0	0	0.00897	CD28,CD3E,CD80,TNF
Communication between Innate and Adaptive Immune Cells	1	1	0	0	0.00861	CD28,CD3E,CD40,CD80,IL15,TLR1,TNF,TNFSF13B
Crosstalk between Dendritic Cells and Natural Killer Cells	1	1	0	0	0.0879	CAMK2A,CAMK2D,CD28,CD40,CD69,CD80,IL15,TNF
Systemic Lupus Erythematosus Signaling	1	1	0	0	0.037	AKT3,CAMK4,CD28,CD3E,CD40,CD80,GRB2,KRAS,LSM11,LSM5,MAPK1,NFATC3,PIK3C2A,PIK3CB,PIK3R1,RALA,RAP2B,RASD1,SNRPB2,SNRPE,SOS2,TNF,TNFSF13B
CDC42 Signaling	1	1	0	0	0.0435	ACTR2,BAIAP2,CD3E,CDC42EP2,CFL2,CLIP1,DIAPH3,EXOC5,IQGAP2,ITGA10,ITGA2,ITGB3,ITGB8,MAPK1,MAPK10,MAPK8,MAPK9,MPRIP,MYLK,PARD3,RAF1,RALA,RASA1,VAV2,WASL
FAK Signaling	1	1	0	0	0.0826	ACTR2,ACVR1,ACVR1C,ACVR2A,ACVR2B,ADGRB3,ADGRF5,ADGRL1,ADORA2A,ADRA1A,ADRB2,AKT3,BMPR2,CASR,CCND1,CD3E,CHRM2,CRKL,CYSLTR1,DRD1,EFNB2,ELF2,ELK3,ERBB2,FYN,FZD1,FZD6,GHR,GLP2R,GPR12,GPR155,GPR158,GPR55,GPR63,GPR65,GPR85,GRB2,GRM1,GRM7,GRPR,HTR1E,HTR2A,HTR4,IGF1R,IL10RA,IL7R,ITGA10,ITGA2,ITGB3,ITGB8,KIT,KRAS,LGR5,MAP2K1,MAPK1,MAPK10,MAPK8,MAPK9,MET,NEDD9,NMUR2,OXTR,PAK6,PIK3C2A,PIK3CB,PIK3R1,PTEN,RAF1…
Retinoic acid Mediated Apoptosis Signaling	1	1	0	0	0.0833	CASP8,IRF1,PARP12,PARP8,RARB
Phospholipase C Signaling	1	1	0	0	0.0515	ADCY1,ADCY5,ARHGEF12,ARHGEF4,CALM1 (includes others),CAMK4,CD3E,CREB1,CREB5,FYN,GNAQ,GNB5,GRB2,ITGA10,ITGA2,ITGB3,ITGB8,ITPR1,KRAS,MAP2K1,MAPK1,MPRIP,NAPEPLD,NFATC3,PLCB1,PLD5,PRKCA,PRKD3,RAF1,RALA,RAP2B,RASD1,RND2,RPS6KA3,SOS2
Altered T Cell and B Cell Signaling in Rheumatoid Arthritis	1	1	0	0	0.0224	CD28,CD3E,CD40,CD80,CHUK,CSF1,IL15,MAP3K14,TLR1,TNF,TNFSF13B
Atherosclerosis Signaling	1	1	0	0	0.0458	ABHD3,CD40,CLU,CSF1,F3,TNF
Granzyme B Signaling	1	1	0	0	0.0625	CASP8
B Cell Development	1	1	0	0	0.0682	CD40,CD80,IL7R
Neuroprotective Role of THOP1 in Alzheimer's Disease	1	1	0	0	0.0833	APP,CREB1,GZMK,MASP1,MME,PRKACB,PRKAR2A,THOP1,TMPRSS15,TMPRSS2
Regulation of IL-2 Expression in Activated and Anergic T Lymphocytes	1	1	0	0	0.0607	CALM1 (includes others),CAMK4,CD28,CD3E,CD80,CHUK,FYN,GRB2,IKBKB,KRAS,MAP2K1,MAP2K7,MAPK1,MAPK10,MAPK8,MAPK9,NFATC3,RAF1,RALA,RAP2B,RASD1,SMAD2,SMAD4,SOS2,TGFB2,TGFBR1,TGFBR2,VAV2
NUR77 Signaling in T Lymphocytes	1	1	0	0	0.0234	BCL2,CALM1 (includes others),CAMK4,CD28,CD3E,CD80,ESRRA,MAP2K1,MAPK1,PRKCA,PRKD3,RPS6KA3
PKCθ Signaling in T Lymphocytes	1	1	0	0	0.0609	CACNA1E,CACNA2D1,CACNA2D4,CACNB4,CACNG8,CAMK2A,CAMK2D,CD28,CD3E,CD80,CHUK,FYN,GRB2,IKBKB,ITPR1,KRAS,MAP3K12,MAP3K13,MAP3K14,MAP3K4,MAP3K7,MAP3K9,MAPK1,MAPK8,NFATC3,PIK3C2A,PIK3CB,PIK3R1,POU2F1,RALA,RAP2B,RASD1,SOS2,VAV2
Role of Hypercytokinemia/hyperchemokinemia in the Pathogenesis of Influenza	1	1	0	0	0.0349	IFIT2,S1PR1,TNF
Antiproliferative Role of TOB in T Cell Signaling	1	1	0	0	0.0235	CCNE1,CD28,CD3E,MAPK1,SKP1,SMAD2,SMAD4,TGFB2,TGFBR1,TGFBR2
MSP-RON Signaling Pathway	1	1	0	0	0.0862	CSF1,PIK3C2A,PIK3CB,PIK3R1,TNF
OX40 Signaling Pathway	1	1	0	0	0.0104	BCL2,CD3E,MAPK10,MAPK8,MAPK9
MIF-mediated Glucocorticoid Regulation	1	1	0	0	0.0278	MAPK1
Tumoricidal Function of Hepatic Natural Killer Cells	1	1	0	0	0.0833	CASP8,M6PR
Intrinsic Prothrombin Activation Pathway	1	1	0	0	0.0238	F10
Cell Cycle Control of Chromosomal Replication	1	1	0	0	0.0893	CDK17,CDK19,CDK8,ORC4,TOP2B
Assembly of RNA Polymerase II Complex	1	1	0	0	0.08	GTF2H1,TAF15,TAF4B,TBP
Assembly of RNA Polymerase III Complex	1	1	0	0	0.0769	TBP
Assembly of RNA Polymerase I Complex	1	1	0	0	0.0833	TBP
Spliceosomal Cycle	1	1	0	0	0.0816	DHX8,HSPA8,PLRG1,SNIP1
Differential Regulation of Cytokine Production in Macrophages and T Helper Cells by IL-17A and IL-17F	1	1	0	0	0.0556	TNF
Differential Regulation of Cytokine Production in Intestinal Epithelial Cells by IL-17A and IL-17F	1	1	0	0	0.0435	TNF
Telomere Extension by Telomerase	1	1	0	0	0.0667	RAD50
Hematopoiesis from Pluripotent Stem Cells	1	1	0	0	0.00452	CD3E,CSF1
Bupropion Degradation	1	1	0	0	0.08	CYP2S1,CYP2U1
Retinoate Biosynthesis I	1	1	0	0	0.0476	ALDH1A3,RDH13
Thyroid Hormone Metabolism II (via Conjugation and/or Degradation)	1	1	0	0	0.05	EXT2,LARGE2
Nicotine Degradation III	1	1	0	0	0.069	CYP2S1,CYP2U1,EXT2,LARGE2
Dopamine Degradation	1	1	0	0	0.0625	ALDH1A3,ALDH3A2
Glutaryl-CoA Degradation	1	1	0	0	0.0952	CDYL,CYP2S1
Ubiquinol-10 Biosynthesis (Eukaryotic)	1	1	0	0	0.0333	CYP26B1
The Visual Cycle	1	1	0	0	0.0455	RDH13
Melatonin Degradation I	1	1	0	0	0.0645	CYP2S1,CYP2U1,EXT2,LARGE2
Triacylglycerol Degradation	1	1	0	0	0.0351	ABHD2,LIPE
Phospholipases	1	1	0	0	0.0746	ABHD3,NAPEPLD,PLCB1,PLCH2,PLD5
Estrogen Biosynthesis	1	1	0	0	0.0444	CYP2S1,CYP2U1
Oleate Biosynthesis II (Animals)	1	1	0	0	0.0769	FADS6
Tryptophan Degradation X (Mammalian, via Tryptamine)	1	1	0	0	0.0741	ALDH1A3,ALDH3A2
Chondroitin Sulfate Biosynthesis	1	1	0	0	0.0862	CHST1,CHST11,HS3ST5,HS6ST2,XYLT2
NAD Phosphorylation and Dephosphorylation	1	1	0	0	0.0769	PXYLP1
Nicotine Degradation II	1	1	0	0	0.0606	CYP2S1,CYP2U1,EXT2,LARGE2
Serotonin Degradation	1	1	0	0	0.0563	ALDH1A3,ALDH3A2,EXT2,LARGE2
TCA Cycle II (Eukaryotic)	1	1	0	0	0.0435	DHTKD1
Phenylalanine Degradation IV (Mammalian, via Side Chain)	1	1	0	0	0.0714	ALDH3A2
Bile Acid Biosynthesis, Neutral Pathway	1	1	0	0	0.0556	SCP2
Retinol Biosynthesis	1	1	0	0	0.0652	BCO1,LIPE,RDH13
γ-glutamyl Cycle	1	1	0	0	0.0769	CHAC1
Tryptophan Degradation III (Eukaryotic)	1	1	0	0	0.0714	CDYL,CYP2S1
Gluconeogenesis I	1	1	0	0	0.0385	ME2
Histamine Degradation	1	1	0	0	0.0952	ALDH1A3,ALDH3A2
Chondroitin Sulfate Biosynthesis (Late Stages)	1	1	0	0	0.08	CHST1,CHST11,HS3ST5,HS6ST2
Superpathway of Melatonin Degradation	1	1	0	0	0.0597	CYP2S1,CYP2U1,EXT2,LARGE2
Histidine Degradation VI	1	1	0	0	0.0357	CYP26B1
Stearate Biosynthesis I (Animals)	1	1	0	0	0.0794	ACSBG1,ACSL1,ACSL4,FASN,LPGAT1
Noradrenaline and Adrenaline Degradation	1	1	0	0	0.0541	ALDH1A3,ALDH3A2
Pregnenolone Biosynthesis	1	1	0	0	0.037	CYP26B1
Acetone Degradation I (to Methylglyoxal)	1	1	0	0	0.05	CYP2S1,CYP2U1
Putrescine Degradation III	1	1	0	0	0.0909	ALDH1A3,ALDH3A2
Fatty Acid α-oxidation	1	1	0	0	0.0952	ALDH1A3,ALDH3A2
Methionine Degradation I (to Homocysteine)	1	1	0	0	0.087	AHCYL2,MAT2B
Superpathway of Methionine Degradation	1	1	0	0	0.0526	AHCYL2,MAT2B
Cysteine Biosynthesis III (mammalia)	1	1	0	0	0.08	AHCYL2,MAT2B
Agranulocyte Adhesion and Diapedesis	1	1	0	0	0.0374	CCL28,CLDN12,CLDN2,CXCR5,GNAI3,ITGA2,RDX,TNF
Granulocyte Adhesion and Diapedesis	1	1	0	0	0.0423	CCL28,CLDN12,CLDN2,CXCR5,GNAI3,IL1RAP,RDX,TNF
TEC Kinase Signaling	1	1	0	0	0.0466	BMX,CD3E,FYN,GNA11,GNA12,GNAI3,GNAL,GNAQ,GNAT1,GNAZ,GNB5,ITGA10,ITGA2,ITGB3,ITGB8,MAPK10,MAPK8,MAPK9,PAK6,PIK3C2A,PIK3CB,PIK3R1,PRKCA,PRKD3,RND2,TNF,VAV2
Oxidative Phosphorylation	1	1	0	0	0.027	ATP5MC3,COX6B2,COX8C
Nucleotide Excision Repair Pathway	1	1	0	0	0.0857	ERCC4,GTF2H1,RAD23B
SAPK/JNK Signaling	1	1	0	0	0.0598	CD3E,CRKL,GAB1,GADD45A,GNA12,GNB5,GRB2,IRS1,KRAS,MAP2K7,MAP3K12,MAP3K13,MAP3K20,MAP3K4,MAP3K7,MAP3K9,MAP4K4,MAPK10,MAPK8,MAPK9,MINK1,NFATC3,PIK3C2A,PIK3CB,PIK3R1,RALA,RAP2B,RASD1,SH2D2A,SOS2
B Cell Receptor Signaling	1	1	0	0	0.0681	AKT3,CALM1 (includes others),CAMK2A,CAMK2D,CAMK4,CARD10,CFL2,CHUK,CREB1,CREB5,GAB1,GRB2,IKBKB,INPP5F,KRAS,MAP2K1,MAP2K3,MAP2K7,MAP3K12,MAP3K13,MAP3K14,MAP3K4,MAP3K7,MAP3K9,MAPK1,MAPK8,MAPK9,NFATC3,OCRL,PAG1,PIK3C2A,PIK3CB,PIK3R1,POU2F2,PTEN,RAF1,RALA,RAP2B,RASD1,RPS6KB1,SOS2,SYNJ1,VAV2
Phototransduction Pathway	1	1	0	0	0.0926	GNAT1,GNB5,GUCY1A2,PRKACB,PRKAR2A
NF-κB Signaling	1	1	0	0	0.0719	AKT3,BMPR1A,BMPR2,BTRC,CARD10,CASP8,CD3E,CD40,CHUK,CSNK2A1,FGFR1,GHR,IGF1R,IGF2R,IKBKB,INSR,KRAS,MAP2K7,MAP3K14,MAP3K7,MAP4K4,MAPK8,NTRK2,PELI1,PIK3C2A,PIK3CB,PIK3R1,PRKACB,RAF1,RALA,RAP2B,RASD1,TAB3,TDP2,TGFBR1,TGFBR2,TGFBR3,TLR1,TNF,TNFSF13B,UBE2V1
T Cell Receptor Signaling	1	1	0	0	0.0537	AKT3,CALM1 (includes others),CAMK4,CD28,CD3E,CD80,CHUK,DUSP5,FYN,GRB2,ICOSLG/LOC102723996,IKBKB,ITGA2,KRAS,MAP2K1,MAP2K3,MAP2K7,MAPK1,MAPK8,NFATC3,PAG1,PIK3C2A,PIK3CB,PIK3R1,PTPN7,RAF1,RALA,RAP2B,RASA1,RASD1,SOS2,TNF,VAV2
Inflammasome pathway	1	1	0	0	0.05	CASP8
Th17 Activation Pathway	1	1	0	0	0.00826	CD3E,IRAK2,NFATC3,RORA
SPINK1 Pancreatic Cancer Pathway	1	1	0	0	0.0833	CPD,SMAD2,TGFBR1,TGFBR2,TMPRSS15
NER (Nucleotide Excision Repair, Enhanced Pathway)	1	1	0	0	0.068	COPS2,COPS7A,COPS7B,ERCC4,GTF2H1,RAD23B,TOP2B
FAT10 Signaling Pathway	1	1	0	0	0.0893	PSMA5,PSMD7,PSME1,PSME3,TNF
T Cell Exhaustion Signaling Pathway	1	1	0	0	0.0601	ACVR1,ACVR1C,ACVR2A,ACVR2B,AKT3,BMPR2,BTLA,CD28,CD3E,CD80,IL10RA,KRAS,MAPK1,MAPK10,MAPK8,MAPK9,NFATC3,PDCD1,PDCD1LG2,PIK3C2A,PIK3CB,PIK3R1,PPP2R1B,PPP2R5B,PPP2R5C,PPP2R5E,RALA,RAP2B,RASD1,SMAD2,TGFBR1,TGFBR2,TGFBR3,VEGFA
Systemic Lupus Erythematosus In T Cell Signaling Pathway	1	1	0	0	0.0577	AKT3,CAMK4,CASP8,CD28,CD3E,CD80,CREB1,CREB5,ESR1,GADD45A,GNA12,GNAI3,GRB2,ICOSLG/LOC102723996,ITPR1,KRAS,LEP,MAP2K1,MAP2K3,MAP2K7,MAPK1,NOS1,PIK3C2A,PIK3CB,PIK3R1,PPP2R1B,PPP2R5B,PPP2R5C,PPP2R5E,RALA,RAP2B,RASD1,RDX,RND2,ROCK2,RPS6KB1,SOS2
Systemic Lupus Erythematosus In B Cell Signaling Pathway	1	1	0	0	0.0567	AKT3,BCL2,CALM1 (includes others),CAMK4,CCND1,CCND2,CCND3,CD40,EDA,FYN,GAB1,GRB2,IFIT2,IL15,INPP5F,KRAS,LEP,MAP2K1,MAP3K14,MAP3K7,MAP4K4,MAPK1,NFATC3,OCRL,PAG1,PDCD1,PIK3C2A,PIK3CB,PIK3R1,PRKCA,PRKD3,RAF1,RALA,RAP2B,RASD1,RASGRP3,SOS2,SYNJ1,TGFB2,TNF,TNFSF13B
Necroptosis Signaling Pathway	1	1	0	0	0.0892	CAMK2A,CAMK2D,CASP8,CHUK,CYLD,DAPK1,DNM1L,FKBP1A,GLUD1,IKBKB,MAP3K7,PELI1,PPIF,TNF
Xenobiotic Metabolism AHR Signaling Pathway	1	1	0	0	0.046	ALDH1A3,ALDH3A2,PTGES3,TNF
Xenobiotic Metabolism CAR Signaling Pathway	1	1	0	0	0.0895	ALDH1A3,ALDH3A2,CHST1,CHST11,HS3ST5,HS6ST2,MAP2K1,MAP2K3,MAP2K7,MAPK1,PPP2R1B,PPP2R5B,PPP2R5C,PPP2R5E,PRKCA,PRKD3,UGT8
Xenobiotic Metabolism PXR Signaling Pathway	1	1	0	0	0.0881	ALDH1A3,ALDH3A2,CAMK2A,CAMK2D,CHST1,CHST11,HS3ST5,HS6ST2,NCOR2,PPM1A,PPP1R11,PPP1R3D,PRKACB,PRKAR2A,PRKCA,PRKD3,UGT8
Coronavirus Replication Pathway	1	1	0	0	0.0667	TMPRSS2,TUBA1A,TUBA4A
Complement System	1	1	0	0	0.0811	C1S,C2,MASP1
Eicosanoid Signaling	1	1	0	0	0.0294	ABHD3,CYSLTR1

## Sheet: STable 7_MiRNA ANOVA (ApoE)
	Female CSF EVs (Two-way ANOVA)			Male CSF EVs (Two-way ANOVA)
miRbase ID	Interaction	Disease	ApoE	Interaction	Disease	ApoE
let-7b-5p	0.3343	0.4532	0.7715	0.8304	0.4166	0.7849
let-7c-5p	0.8108	0.0172	0.2074	0.5052	0.7871	0.1585
let-7d-5p	0.8538	0.0191	0.0211	0.3108	0.5076	0.3327
let-7e-5p	0.4783	0.8493	0.7657	0.4331	0.5658	0.3401
100-5p	0.7181	0.077	0.861	0.4773	0.2978	0.8205
106a-5p	0.6657	0.5114	0.2729	0.4145	0.8784	0.8096
125b-5p	0.0373	0.9741	0.0265	0.897	0.4468	0.4627
1260a	0.9449	0.7412	0.0236	0.2061	0.9371	0.5226
1290	0.4486	0.8041	0.5851	0.6753	0.9721	0.9957
132-3p	0.2685	0.6109	0.737	0.4606	0.1366	0.9078
133a-3p	0.5659	0.6638	0.5132	0.4808	0.477	0.934
140-5p	0.89	0.3293	0.5609	0.206	0.3066	0.0051
142-3p	0.7969	0.7186	0.4157	0.5399	0.6726	0.1367
145-5p	0.7471	0.992	0.7543	0.2997	0.176	0.259
146a-5p	0.5982	0.2	0.3133	0.2149	0.4578	0.954
146b-5p	0.6125	0.4836	0.1108	0.4084	0.6463	0.6589
150-5p	0.9963	0.5369	0.7925	0.3494	0.6644	0.276
16-5p	0.0596	0.0007	0.1926	0.9811	0.7425	0.9173
17-5p	0.1954	0.5362	0.3632	0.487	0.5255	0.0943
184	0.8397	0.9224	0.9243	0.4465	0.2392	0.6639
186-5p	0.2629	0.585	0.0956	0.1154	0.7858	0.8262
188-5p	0.8319	0.9931	0.8065	0.221	0.959	0.7903
190b	0.0353	0.1801	0.7209	0.6488	0.5049	0.3768
191-5p	0.8705	0.9385	0.4874	0.3858	0.1548	0.5509
193b-3p	0.0952	0.2706	0.8842	0.3097	0.5135	0.9353
197-3p	0.7913	0.8012	0.0076	0.1562	0.8729	0.4656
19a-3p	0.8363	0.3383	0.6282	0.4877	0.7915	0.7028
19b-3p	0.3509	0.2982	0.4982	0.6423	0.4803	0.979
202-3p	0.8519	0.4003	0.4029	0.9554	0.4542	0.1548
204-3p	0.6544	0.8635	0.3242	0.963	0.9428	0.2575
204-5p	0.9243	0.6543	0.0682	0.589	0.5376	0.4534
20a-5p	0.4557	0.02	0.6407	0.3715	0.0198	0.183
20b-5p	0.3397	0.0866	0.9465	0.1791	0.7179	0.7581
222-3p	0.1104	0.9272	0.6078	0.1393	0.4323	0.2027
223-3p	0.1104	0.9272	0.6078	0.3471	0.7217	0.4547
24-3p	0.888	0.2841	0.9026	0.8009	0.2174	0.3514
26a-5p	0.9087	0.1111	0.5942	0.6967	0.7145	0.0532
29a-3p	0.1899	0.0708	0.5966	0.6521	0.7658	0.6347
30a-3p	0.7778	0.5463	0.5894	0.151	0.1537	0.1119
30a-5p	0.4251	0.6728	0.5904	0.4644	0.3781	0.7446
30b-5p	0.7906	0.4819	0.7045	0.0458	0.7496	0.0569
30c-5p	0.0807	0.0978	0.6299	0.4411	0.9928	0.0549
30e-5p	0.9493	0.1711	0.2041	0.1356	0.8121	0.8026
30e-3p	0.806	0.315	0.2407	0.1683	0.6448	0.2285
320a	0.1097	0.9092	0.0193	0.5435	0.0974	0.8334
320c	0.8423	0.8341	0.7493	0.7335	0.3036	0.8728
320d	0.1293	0.2984	0.9116	0.7008	0.5949	0.8434
328-3p	0.3734	0.3959	0.0229	0.5833	0.3339	0.9618
331-3p	0.1664	0.0061	0.7452	0.4819	0.1953	0.9872
342-3p	0.4088	0.127	0.7005	0.8804	0.673	0.9999
34b-3p	0.5574	0.1428	0.9597	0.9516	0.9086	0.4105
374a-5p	0.743	0.1218	0.3036	0.8166	0.2254	0.4273
378a-3p	0.1968	0.0571	0.532	0.1888	0.5241	0.2276
378e	0.9826	0.0322	0.5838	0.5212	0.6015	0.613
409-3p	0.9362	0.0108	0.7914	0.5181	0.1432	0.7087
421	0.5135	0.018	0.1445	0.5484	0.632	0.1256
4286	0.1268	0.4273	0.5595	0.9984	0.492	0.9003
4454	0.2073	0.4767	0.6513	0.1931	0.7606	0.5959
454-3p	0.5859	0.0096	0.3077	0.0945	0.014	0.0244
483-5p	0.9275	0.2449	0.9085	0.4177	0.0656	0.6981
520d-3p	0.7902	0.2278	0.7638	0.4518	0.8107	0.4039
572	0.9233	0.2611	0.0849	0.9365	0.6564	0.2641
574-3p	0.8356	0.6397	0.8928	0.6828	0.2471	0.1807
584-5p	0.6847	0.583	0.7234	0.2576	0.8541	0.8104
625-3p	0.4354	0.186	0.9548	0.1574	0.094	0.7705
636	0.9567	0.2532	0.316	0.2497	0.9032	0.4404
638	0.4787	0.6422	0.5591	0.6703	0.8585	0.1421
885-5p	0.9945	0.6707	0.0059	0.1263	0.1946	0.9152
92a-3p	0.4209	0.1068	0.8774	0.7908	0.4905	0.9034
99a-5p	0.4209	0.1068	0.8774	0.5031	0.2615	0.8462
99b-5p	0.8547	0.4411	0.7295	0.0321	0.3656	0.3324
